# Supplementary material for: Establishment of DNA methylation during primate germ cell development
Source: Nat Commun. 2026 Apr 8;17:4983. doi: 10.1038/s41467-026-71405-z (PMC13237064; doi:10.1038/s41467-026-71405-z)
Supplement: Supplementary file 5 — Supplementary Data 1-7 [file 41467_2026_71405_MOESM5_ESM.xlsx]

## Sheet: S1 Animal Information
Table S1. Information on animal samples used for this study
Animals used in this study
Animal	Series No.	Age	Sex	Housed institute	Usage	Note
Marmoset	2017-11-13	6 M	Female	RIKEN	Immunohistochemistry
Marmoset	I 8070F	1Y 11 M	Female	CIEA	Immunohistochemistry
Marmoset	S161F	2 Y 9 M	Female	CIEA	Immunohistochemistry
Marmoset	I 3649F (15C0036)	8 YR	Female	CIEA	Immunohistochemistry
Marmoset	19-668	4 D (4 days)	Male	CIEA	Immunohistochemistry
Marmoset	17-531	21 D (21 days)	Male	CIEA	Immunohistochemistry
Marmoset	CM-1745M (19-441)	3 M (93 days)	Male	CIEA	Immunohistochemistry
Marmoset	I6681M (17-693)	9 M	Male	CIEA	Immunohistochemistry
Marmoset	CM-2506 M	1 D ( 1 day )	Male	RIKEN	scBS, scRNA	Frozen cells, CM-2507M sibling
Marmoset	CM-2507M	1 D ( 1 day )	Male	RIKEN	scATAC-seq	Frozen cells, CM-2506M sibling
Marmoset	CM-2419 M	1.1 M ( 32 days )	Male	RIKEN	scBS, scRNA
Marmoset	I 7583 M	2.5 M ( 75 days )	Male	CLEA	scBS, scRNA
Marmoset	CM-2404 M	3.4 M ( 102 days )	Male	RIKEN	scBS, scRNA, scATAC-seq	Frozen cells
Marmoset	I 7650 M	3.8 M ( 115 days )	Male	CLEA	scBS, scRNA
Marmoset	I 7650M	5 M ( 150 days )	Male	CLEA	scBS, scRNA
Marmoset	CM-2278 M	6.4 M ( 193 days )	Male	RIKEN	scBS, scRNA
Marmoset	I 971 M	7.4 M ( 222 days )	Male	CIEA*	scBS, scRNA
Marmoset	I 975 M	8.5 M ( 256 days )	Male	CIEA	scBS, scRNA
Marmoset	I 965 tg M ( WT )	12.5 M ( 375 days )	Male	CIEA	scBS, scRNA
Marmoset	I 4212 M	12 Y 1 M	Male	CLEA	Bulk BS
Cynomolgus monkey	1410604015 (A10-004)	3Y 8 M	Female	NIBIOHN**	Immunohistochemistry
Cynomolgus monkey	1310510117 (A15-040 )	10 Y	Female	NIBIOHN	Immunohistochemistry
Cynomolgus monkey	1421603025	29 D (29 days)	Male	NIBIOHN	Immunohistochemistry
Cynomolgus monkey	1421604037	6M (209 days)	Male	NIBIOHN	Immunohistochemistry
Cynomolgus monkey	1521506058	1 Y 9 M (621 days)	Male	NIBIOHN	Immunohistochemistry
Cynomolgus monkey	1522109070	9 D ( 9 days )	Male	NIBIOHN	scBS
Cynomolgus monkey	1522105037	60 D ( 60 days )	Male	NIBIOHN	scBS
Cynomolgus monkey	1422011116	6 M ( 198 days )	Male	NIBIOHN	scBS
Cynomolgus monkey	1622005004	1 Y 1 M ( 405 days )	Male	NIBIOHN	scBS
Cynomolgus monkey	CE 2458 M	1 Y 6 M ( 570 days )	Male	SHIGA***	scBS
Cynomolgus monkey	CE 2451 M	1 Y 8 M ( 631 days )	Male	SHIGA	scBS
Cynomolgus monkey	1321108044	10 Y 1 M	Male	NIBIOHN	scBS
*Central Institute for Experimental Animals
**Tsukuba Primate Research Center
***SHIGA UNIVERSITY OF MEDICAL SCIENCE

## Sheet: S2 Testis cells BS-seq
Table S2. Catalog of testis germ cells analyzed in this study
Marmoset
Age	Number of cells	Filter out	Analyzed	Germ cell rate after FACS (%)
0 M ( 1 day )	5	0	5	8
1.1 M ( 32 days )	14	0	14	56.7
2.5 M ( 75 days )	8	0	8	5
3.4 M ( 102 days )	11	0	11	91.6
3.8 M ( 115 days )	16	0	16	92.5
5 M ( 150 days )	13	2	11	95.5
6.4 M ( 193 days )	11	0	11	98.9
7.4 M ( 222 days )	4	0	4	96.2
8.5 M ( 256 days )	11	1	10	97.4
12.5 M ( 375 days )	10	0	10	92.2
Total	103	3	100
Cynomolgus monkey
Age	Number of cells	Filter out	Analyzed	Germ cell rate after FACS (%)
0 M ( 9 days )	4	0	4	82.4
1 M ( 60 days )	5	0	5	70
6 M ( 198 days )	6	0	6	63
1 Y 1 M ( 405 days )	5	0	5	56.4
1 Y 6 M ( 570 days )	2	0	2	88.9
1 Y 8 M ( 631 days )	5	0	5	89
10 Y 1 M ( 3693 days )	3	0	3	94.4
Total	30	0	30
Human
Age	Number of cells	Filter out	Analyzed	Germ cell rate after FACS (%)
1 Y 0 M	15	3	12	72
1 Y 5 M	11	9	9	67.3
1 Y 8 M	12	0	12	78.5
29 Y	8	8	8	89.4
Total	31	17	29

## Sheet: S3 Marmoset seq
Table S3. Marmoset scBS-seq and scRNA-seq datasets used in this study
	Sample	Data_file	Age (days)	Total PE pairs	Mapped PE pairs	Mapping (%)	Deduplicated PE pairs	Coverage (%)	Methylation ratio (%)	Conversion rate (%)	Removed before the analysis	RNA-seq data file	RNA-seq cell barcode	RNA-seq UMI	mitotic cell
80	1D_15	scBS-211007-K-05	1	37516090	8562053	22.8223	6749858	32.9295	4.11667	99.4		scRNA-211007-K-66	15	15960	◯
78	1D_25	scBS-211007-K-03	1	32688757	6433670	19.6816	5098337	24.7875	4.65992	99.3		scRNA-211007-K-65	12	11221
82	1D_45	scBS-211007-K-07	1	34366733	5869131	17.0779	4629070	23.2421	4.84324	99.4		scRNA-211007-K-66	13	46693
53	1.1M_10	scBS-210622-54_S54	32	31667725	7919424	25.0079	5603129	26.6033	5.15624	99.4		scRNA-211007-K-65	10	24156
81	1D_22	scBS-211007-K-06	1	30973746	6359517	20.532	4928927	24.3206	5.83708	99.4		scRNA-211007-K-66	6	22455
27	2.5M_43	scBS-210622-28_S28	75	29141398	9040347	31.0224	5895742	25.9903	6.138	99.3		scRNA-211007-K-59	11	9355
79	1D_54	scBS-211007-K-04	1	30683760	6081194	19.8189	4658997	22.3667	6.94675	99.4		scRNA-211007-K-66	16	12907
54	1.1M_11	scBS-210622-55_S55	32	24737499	5803586	23.4607	4360470	21.7855	7.25184	99.4		scRNA-211007-K-65	11	39132
49	1.1M_3	scBS-210622-50_S50	32	23108872	5745321	24.862	4227768	21.617	8.96777	99.4		scRNA-211007-K-65	3	29053
52	1.1M_9	scBS-210622-53_S53	32	28251561	6741510	23.8624	4918536	24.861	8.97819	99.4		scRNA-211007-K-65	9	37547
57	2.5M_78	scBS-210622-58_S58	75	26226441	7213844	27.506	4987239	25.2405	9.1656	99.4		scRNA-211007-K-65	15	8043
3	1.1M_6	scBS-210622-03_S03	32	12096175	3496720	28.9077	2546358	14.8624	10.0309	99.3		scRNA-211007-K-59	6	21330
1	1.1M_1	scBS-210622-01_S01	32	9655857	2814456	29.1477	2089180	11.9447	10.4142	99.3		scRNA-211007-K-59	1	16892
91	3.4M_12	scBS-211007-K-16	102	34437737	5820104	16.9004	4592672	23.5689	10.5963	99.3		scRNA-211007-K-67	12	20885
7	1.1M_16	scBS-210622-07_S07	32	7872822	2359996	29.9765	1752217	10.6227	10.7833	99.3		scRNA-211007-K-59	16	27140
6	1.1M_13	scBS-210622-06_S06	32	12094997	3555355	29.3953	2617416	14.9545	11.3043	99.3		scRNA-211007-K-59	13	23317
2	1.1M_5	scBS-210622-02_S02	32	10222237	2721980	26.628	2040010	11.8412	11.4611	99.3		scRNA-211007-K-59	5	19943
51	1.1M_8	scBS-210622-52_S52	32	22760887	5528510	24.2895	4088650	21.8969	11.6685	99.4		scRNA-211007-K-65	8	21459
50	1.1M_4	scBS-210622-51_S51	32	27248110	6243358	22.913	4583591	23.0662	11.7147	99.4		scRNA-211007-K-65	4	22217
55	1.1M_14	scBS-210622-56_S56	32	21530242	5032534	23.3743	3709314	19.886	12.3558	99.4		scRNA-211007-K-65	14	34724	◯
4	1.1M_7	scBS-210622-04_S04	32	16598261	3212627	19.3552	2390055	14.3974	12.7444	99.3		scRNA-211007-K-59	7	46767	◯
5	1.1M_12	scBS-210622-05_S05	32	11895006	3088213	25.9623	2255997	13.8066	13.0104	99.3		scRNA-211007-K-59	12	46896
59	2.5M_101	scBS-210622-60_S60	75	30599359	8495251	27.7628	5770747	28.3397	15.0485	99.4		scRNA-211007-K-64	13	11626
20	2.5M_19	scBS-210622-20_S20	75	28327861	8843054	31.2168	6272161	28.7082	15.5762	99.3		scRNA-211007-K-59	3	16692
58	2.5M_100	scBS-210622-59_S59	75	32356642	8514490	26.3145	5944421	28.3142	16.368	99.4		scRNA-211007-K-64	12	5418
56	2.5M_67	scBS-210622-57_S57	75	29432251	7644512	25.9733	5194563	25.2038	16.4897	99.4		scRNA-211007-K-64	14	9543
62	3.8M_19	scBS-210622-63_S63	115	25920619	5985242	23.0907	4419910	22.3388	17.2871	99.3		scRNA-211007-K-64	3	35651
9	3.8M_2	scBS-210622-09_S09	115	28153654	7701805	27.3563	5122889	24.7029	20.5379	99.3		scRNA-211007-K-60	2	15958
8	2.5M_33	scBS-210622-08_S08	75	28096687	8678757	30.8889	5867804	26.695	22.7314	99.3		scRNA-211007-K-64	1	3150
83	3.4M_1	scBS-211007-K-08	102	28222309	4495510	15.9289	3542360	18.7387	26.6334	99.3		scRNA-211007-K-66	1	13316
60	3.8M_17	scBS-210622-61_S61	115	27000103	5825337	21.5752	4220700	21.9925	27.6742	99.4		scRNA-211007-K-65	1	13560
19	3.8M_16	scBS-210622-19_S19	115	28676805	7945050	27.7055	5554566	26.3485	28.0015	99.3		scRNA-211007-K-60	16	17534
63	3.8M_20	scBS-210622-64_S64	115	24245647	4472875	18.4482	3195605	16.4856	28.7165	99.4		scRNA-211007-K-64	4	11474
14	3.8M_8	scBS-210622-14_S14	115	27518384	7905652	28.7286	5705319	26.6105	28.7765	99.4		scRNA-211007-K-60	8	18111
61	3.8M_18	scBS-210622-62_S62	115	25003586	5602109	22.4052	4068734	21.5505	28.8184	99.4		scRNA-211007-K-65	2	21638
64	3.8M_21	scBS-210622-65_S65	115	29866382	6999189	23.435	4830369	24.2218	31.6973	99.4		scRNA-211007-K-64	5	17405
22	5M_5	scBS-210622-22_S22	150	27249933	8680962	31.8568	5579906	26.0009	34.2448	99.3		scRNA-211007-K-61	5	6862
90	3.4M_11	scBS-211007-K-15	102	29517364	5577730	18.8964	4333825	22.3351	35.1297	99.4		scRNA-211007-K-67	11	30042
15	3.8M_11	scBS-210622-15_S15	115	28427706	8337220	29.3278	5813885	27.6474	35.3841	99.4		scRNA-211007-K-60	11	28155
65	5M_2	scBS-210622-66_S66	150	26227950	7066039	26.9409	5055037	25.4373	35.9446	99.4		scRNA-211007-K-61	2	35009
13	3.8M_7	scBS-210622-13_S13	115	26282517	7509973	28.574	5282957	24.8182	36.5598	99.2		scRNA-211007-K-60	7	25561
30	5M_13	scBS-210622-31_S31	150	27918479	7952425	28.4844	5438520	26.5433	38.5339	99.4		scRNA-211007-K-61	13	20369
92	3.4M_13	scBS-211007-K-17	102	31457334	7323668	23.2813	5724150	27.0922	39.5889	99.3		scRNA-211007-K-67	13	16715
89	3.4M_8	scBS-211007-K-14	102	59423037	4733090	7.96508	4111134	21.4608	39.8753	99.3		scRNA-211007-K-66	8	35580	◯
11	3.8M_4	scBS-210622-11_S11	115	26289039	7384603	28.09	5190023	24.9472	39.953	99.3		scRNA-211007-K-60	4	18687
84	3.4M_2	scBS-211007-K-09	102	33573260	7174737	21.3704	5650539	27.6527	40.0857	99.3		scRNA-211007-K-66	2	40153	◯
18	3.8M_14	scBS-210622-18_S18	115	28879245	8214835	28.4455	5791339	27.5551	40.2877	99.3		scRNA-211007-K-60	14	20474
24	5M_7	scBS-210622-24_S24	150	25058532	4616664	18.4235	2944770	11.2681	40.4804	99.3	Somatic cells	scRNA-211007-K-61	7	N.A.
12	3.8M_5	scBS-210622-12_S12	115	30665719	8473376	27.6314	5770091	26.5348	40.8675	99.3		scRNA-211007-K-60	5	28032
93	3.4M_14	scBS-211007-K-18	102	35749802	7955302	22.2527	5965567	27.9003	42.1346	99.3		scRNA-211007-K-66	14	18728
66	5M_3	scBS-210622-67_S67	150	32106589	6057622	18.8672	4165867	21.8972	42.199	99.4		scRNA-211007-K-61	3	25440
86	3.4M_4	scBS-211007-K-11	102	30428359	5975967	19.6395	4721462	23.8522	42.4844	99.4		scRNA-211007-K-66	4	29476
29	5M_12	scBS-210622-30_S30	150	27018458	6770015	25.057	4792516	24.5348	42.5293	99.4		scRNA-211007-K-61	12	18735
10	3.8M_3	scBS-210622-10_S10	115	26143019	7753693	29.6588	5431487	25.3186	42.6547	99.3		scRNA-211007-K-60	3	15992
85	3.4M_3	scBS-211007-K-10	102	31237790	7930474	25.3874	6507576	29.5511	42.6675	99.3		scRNA-211007-K-66	3	7670	◯
25	5M_8	scBS-210622-25_S25	150	27707326	7668878	27.6782	5197302	25.6779	42.6767	99.3		scRNA-211007-K-61	8	23018
21	5M_4	scBS-210622-21_S21	150	32009967	307279	0.959948	254529	0.6059	42.7606	99.3	Low coverage	scRNA-211007-K-61	4	N.A.
16	3.8M_12	scBS-210622-16_S16	115	29634409	8555880	28.8714	5855837	27.1528	43.6835	99.4		scRNA-211007-K-60	12	18522
87	3.4M_6	scBS-211007-K-12	102	30782854	5766766	18.7337	4583431	23.699	43.6838	99.3		scRNA-211007-K-72	6	16016
17	3.8M_13	scBS-210622-17_S17	115	27894694	7476259	26.8017	5434667	26.2678	43.7788	99.3		scRNA-211007-K-60	13	10415
70	7.4M_10	scBS-210622-71_S71	222	29371116	7744882	26.369	5495645	26.4506	44.3258	99.4		scRNA-211007-K-64	10	25426
28	5M_11	scBS-210622-29_S29	150	28501755	8241257	28.9149	5434780	24.5058	45.1423	99.4		scRNA-211007-K-61	11	24347
88	3.4M_7	scBS-211007-K-13	102	28752137	6462124	22.4753	4850167	26.8525	45.516	99.3		scRNA-211007-K-66	7	34120	◯
26	5M_9	scBS-210622-26_S26	150	26686138	8638771	32.3718	6307485	30.1894	45.9897	99.3		scRNA-211007-K-61	9	22578
36	6.4M_1	scBS-210622-37_S37	193	28453744	8786656	30.8805	6099627	28.7427	47.694	99.3		scRNA-211007-K-62	1	9217
69	7.4M_8	scBS-210622-70_S70	222	25397369	6321224	24.8893	4618236	23.3437	47.702	99.3		scRNA-211007-K-64	8	17507
23	5M_6	scBS-210622-23_S23	150	25638107	8296444	32.3598	5846144	27.5439	48.233	99.3		scRNA-211007-K-61	6	14647
77	8.5M_18	scBS-210622-78_S78	256	27841825	7397958	26.5714	5243740	25.5239	49.6481	99.4		scRNA-211007-K-63	8	39130
67	7.4M_6	scBS-210622-68_S68	222	25671879	6071710	23.6512	4371556	22.0978	51.0489	99.3		scRNA-211007-K-64	6	18972
33	6.4M_10	scBS-210622-34_S34	193	24397820	7311995	29.9699	5070171	25.3288	51.1668	99.4		scRNA-211007-K-62	10	17991
37	6.4M_2	scBS-210622-38_S38	193	31739068	9297057	29.2922	6124984	29.7432	52.4102	99.3		scRNA-211007-K-62	2	56719
72	8.5M_4	scBS-210622-73_S73	256	23449126	6031274	25.7207	4512317	22.4932	52.9255	99.4		scRNA-211007-K-63	4	28083
38	6.4M_3	scBS-210622-39_S39	193	29537286	9263412	31.3618	6100283	28.371	52.9898	99.3		scRNA-211007-K-62	3	21381
35	6.4M_15	scBS-210622-36_S36	193	28444572	8538742	30.0189	5795606	27.6831	53.7319	99.3		scRNA-211007-K-62	15	8711
42	6.4M_7	scBS-210622-43_S43	193	27350474	7866821	28.763	5435199	26.408	53.8621	99.3		scRNA-211007-K-62	7	6401
31	5M_14	scBS-210622-32_S32	150	31162677	9202925	29.5319	6058597	28.7298	54.039	99.4		scRNA-211007-K-61	14	20145
32	5M_16	scBS-210622-33_S33	150	30149993	8435778	27.9794	5526469	25.6988	54.0509	99.4		scRNA-211007-K-61	16	7760
74	8.5M_6	scBS-210622-75_S75	256	32455370	7837650	24.149	5073289	23.9919	54.3677	99.4		scRNA-211007-K-63	6	28352
39	6.4M_4	scBS-210622-40_S40	193	27905800	8368626	29.9888	5596193	26.8782	55.6884	99.4		scRNA-211007-K-62	4	21442
75	8.5M_7	scBS-210622-76_S76	256	28399347	8240865	29.0178	6074984	30.815	56.3603	99.4		scRNA-211007-K-63	7	48755	◯
46	8.5M_14	scBS-210622-47_S47	256	14834920	3313853	22.3382	2536459	14.2331	56.4306	99.3		scRNA-211007-K-63	14	41359
73	8.5M_5	scBS-210622-74_S74	256	24877007	6413217	25.7797	4588287	23.7021	56.484	99.4		scRNA-211007-K-63	5	35825
48	2.5M_186	scBS-210622-49_S49	75	11610560	2897443	24.9552	2105960	12.3112	57.9588	99.3		scRNA-211007-K-59	10	6697
43	6.4M_8	scBS-210622-44_S44	193	28250769	9270856	32.8163	6301112	28.4783	59.2098	99.3		scRNA-211007-K-62	8	24221
68	7.4M_7	scBS-210622-69_S69	222	34194855	3335165	9.75341	2461719	14.2585	59.41	99.3		scRNA-211007-K-64	7	20716
34	6.4M_11	scBS-210622-35_S35	193	28181187	8297890	29.4448	5466182	26.3482	59.4173	99.4		scRNA-211007-K-62	11	26344
76	8.5M_17	scBS-210622-77_S77	256	29954756	9339685	31.1793	6948913	34.3802	59.8038	99.4		scRNA-211007-K-63	1	17888	◯
71	8.5M_3	scBS-210622-72_S72	256	29884843	7722627	25.8413	5284044	25.5221	60.0769	99.4		scRNA-211007-K-63	3	46521
44	8.5M_11	scBS-210622-45_S45	256	14556721	3631348	24.9462	2693435	15.1349	60.2463	99.3		scRNA-211007-K-63	11	32790
40	6.4M_5	scBS-210622-41_S41	193	27747726	9105048	32.8137	6132337	28.6764	61.1676	99.3		scRNA-211007-K-62	5	13214
41	6.4M_6	scBS-210622-42_S42	193	28651993	8387608	29.2741	5480885	26.9163	61.1835	99.3		scRNA-211007-K-62	6	13888
96	12.5M_4	scBS-211007-K-21	375	35860578	8387571	23.3894	6714354	33.1011	62.154	99.3		scRNA-211007-K-67	4	34898	◯
45	8.5M_12	scBS-210622-46_S46	256	20031148	5094307	25.4319	3759864	20.8525	63.0836	99.3		scRNA-211007-K-63	12	20430
97	12.5M_5	scBS-211007-K-22	375	26710571	5445007	20.3852	4289382	22.7147	67.4595	99.3		scRNA-211007-K-67	5	18325
103	12.5M_13	scBS-211007-K-28	375	36247865	5796130	15.9903	4624198	23.6863	67.803	99.3		scRNA-211007-K-67	13	8586
94	12.5M_2	scBS-211007-K-19	375	24776666	5378338	21.7073	4492845	24.9162	68.0789	99.3		scRNA-211007-K-67	2	32005	◯
95	12.5M_3	scBS-211007-K-20	375	29515094	5616693	19.0299	4404328	23.0029	68.1101	99.3		scRNA-211007-K-67	3	20771
102	12.5M_12	scBS-211007-K-27	375	28324597	5697621	20.1155	4660392	23.2142	68.2744	99.3		scRNA-211007-K-67	12	11051
101	12.5M_11	scBS-211007-K-26	375	33371845	8134343	24.3749	6642644	31.098	69.1594	99.3		scRNA-211007-K-67	11	18106
100	12.5M_8	scBS-211007-K-25	375	30599270	6506575	21.2638	5282924	25.4361	69.4868	99.3		scRNA-211007-K-67	8	24057
98	12.5M_6	scBS-211007-K-23	375	37383086	9122103	24.4017	6349285	31.0833	69.6942	99.3		scRNA-211007-K-67	6	28104	◯
99	12.5M_7	scBS-211007-K-24	375	32393381	6946771	21.445	4902404	24.3804	70.6472	99.3		scRNA-211007-K-67	7	24701
47	8.5M_15	scBS-210622-48_S48	256	11159815	52707	0.472293	38393	0.2481	80.0918	99.4	Low coverage	scRNA-211007-K-63	15	N.A.

## Sheet: S4 Imprinting
Table S4. Coordinates of the imprinted loci used for removing somatic cells
		Human_h19					Callithrix_jacchus_calJac4			Cynomolgus_monkey_macFas5
DMR	Methylation	chr	start	end	GC content	# CpG	chr	start	end	chr	start	end
H19	Paternal	11	2018812	2024740	0.6	250	11	127791251	127797780	14	1967838	1973788
IG	Paternal	14	101275427	101278058	0.52	64	10	132263873	132266171	7	166026239	166028911
Mest/Peg1	Maternal	7	130130122	130134388	0.54	226	8	114816005	114820690	3	163250470	163254785
RB1	Maternal	13	48892341	48895763	0.59	195	1	66671902	66675431	17	27478767	27482184
PLAGL1/ZAC1	Maternal	6	144328078	144329888	0.58	143	4	147401702	147403414	4	48535266	48537069

## Sheet:  S5 Cynomolgus seq
Table S5. scBS-seq data from Cynomolgus monkeys
	Sample	Data_file	Age (days)	Total PE pairs	Mapped PE pairs	Mapping (%)	Deduplicated PE pairs	Coverage(%)	Methylation ratio (%)
1	9_1	scBS-211007-K-29_S29	9	60572330	7063978	11.7	5822271	24.5928	4.79569
2	9_2	scBS-211007-K-30_S30	9	65595230	6479972	9.9	5004640	24.4879	3.37757
3	9_3	scBS-211007-K-31_S31	9	75809660	7515077	9.9	5626074	27.3144	3.43622
4	9_4	scBS-211007-K-32_S32	9	68267130	7044331	10.3	5416700	26.9238	4.18753
5	60_1	scBS-211007-K-33_S33	60	80197394	7262619	9.1	5560962	26.3513	2.47377
6	60_2	scBS-211007-K-34_S34	60	87743810	10240830	11.7	7965333	36.1218	30.956
7	60_3	scBS-211007-K-35_S35	60	62622668	6471012	10.3	5103829	25.3331	33.7636
8	60_4	scBS-211007-K-36_S36	60	52600996	4510691	8.6	3391098	16.0386	28.355
9	60_5	scBS-211007-K-37_S37	60	73700974	6612765	9	5057277	25.0432	41.0793
10	198_1	scBS-211007-K-38_S38	198	63982826	6615395	10.3	5033275	25.0155	58.3413
11	198_2	scBS-211007-K-39_S39	198	48751936	4105021	8.4	3306585	15.5529	53.6618
12	198_3	scBS-211007-K-40_S40	198	63548218	6280788	9.9	5042589	24.7101	52.0414
13	198_4	scBS-211007-K-41_S41	198	61650344	6800487	11	5322545	25.0669	55.9079
14	198_5	scBS-211007-K-42_S42	198	76223518	8198235	10.8	6350106	28.3911	59.4795
15	198_6	scBS-211007-K-43_S43	198	63783774	7173559	11.2	5379915	25.2015	54.2581
16	405_1	scBS-211007-K-44_S44	405	72827286	8392809	11.5	6493311	29.0702	69.4139
17	405_2	scBS-211007-K-45_S45	405	97263558	11471143	11.8	7675578	33.7277	68.2214
18	405_3	scBS-211007-K-46_S46	405	80053152	9523116	11.9	7469981	35.9327	67.2821
19	405_4	scBS-211007-K-47_S47	405	69925408	8478783	12.1	6149100	28.9335	67.0646
20	405_5	scBS-211007-K-48_S48	405	68370648	7990440	11.7	5565787	26.9704	65.9781
21	570_1	scBS-211007-K-49_S49	570	75061958	10588163	14.1	8244927	37.4928	68.3447
22	570_2	scBS-211007-K-50_S50	570	75478052	9379570	12.4	6845140	30.3675	69.669
23	631_1	scBS-211007-K-51_S51	631	72090298	9347120	13	6964809	29.3549	67.6618
24	631_2	scBS-211007-K-52_S52	631	68751314	9081232	13.2	7013976	28.628	66.2289
25	631_3	scBS-211007-K-53_S53	631	66363218	9258479	14	6354121	30.0355	68.1968
26	631_4	scBS-211007-K-54_S54	631	82205666	9975383	12.1	7357513	32.2156	66.785
27	631_5	scBS-211007-K-55_S55	631	79296494	9043593	11.4	7055828	31.1582	68.4327
28	3693_1	scBS-211007-K-56_S56	3693	61207092	7814571	12.8	6498020	31.2095	72.0421
29	3693_2	scBS-211007-K-57_S57	3693	67294030	8846982	13.1	7289032	34.1911	72.3348
30	3693_3	scBS-211007-K-58_S58	3693	70788462	8335331	11.8	6517802	29.5669	72.7538

## Sheet: S6 Human Sample
Table S6. Human samples used in this study
Tissue	Age	Institute	Note
Ovaries	29 Y	KCCRI*	KCCRI1, Uterine cancer, fixed in formalin
Ovaries	38 Y	KCCRI*	KCCRI2, Uterine cancer, fixed in formalin
Ovaries	36 Y	KCCRI*	KCCRI5, Uterine cancer, fixed in formalin
Ovaries	26 Y	KCCRI*	KCCRI6, Uterine cancer, fixed in formalin
Testes	5 M (181 days)	NCCHD**	Teratoma, fixed in formalin
Testes	I Y 0 M	Jichi med. univ.	Teratoma, scBS-seq
Testes	1 Y 5 M (526 days)	NCCHD	Teratoma, fixed in PFA, scBS-seq
Testes	1 Y 8 M	Niigata univ.	Teratoma, scBS-seq
Testes	29 Y	Toho univ.	Obstructive azoospermia, scBS-seq
Testes	E 21 w	UCSF	Normal specimen, fixed in PFA
Testes	3 M (91 days)	UCSF	Biopsy for fertility preservation, patient with severe combined immunodeficiency (SCID), fixed in formalin
Testes	7 M (230 days)	UCSF	Biopsy for fertility preservation, patient with medulloblastoma, fixed in formalin
Testes	8 Y 2 M (2987 days)	UCSF	Biopsy of normal testis, contralateral undescended testis, fixed in formalin
*Kanagawa Cancer Center Research Institute
**National Center for Child Health and Development

## Sheet: S7 Human scBS-seq
Table S7 Human scBS-seq data
	Sample	Data_file	Age (Year Month)	Total PE pairs	Mapped PE pairs	Mapping (%)	Deduplicated PE pairs	Coverage(%)	Methylation ratio (%)	*Removed before the analysis (maternal DMR methylation rate (%))
1	Hs_1.0Y01	9_S108_L003	1Y 0M	94509299	27989988	0.296	15689294	0.238964	0.606	Removed (12.5%)
2	Hs_1.0Y02	10_S109_L003	1Y 0M	90586421	29413870	0.324705	15698222	0.249336	0.3409
3	Hs_1.0Y03	11_S110_L003	1Y 0M	77914034	25101536	0.32217	11778085	0.26303	0.3592
4	Hs_1.0Y04	12_S111_L003	1Y 0M	54524745	20371301	0.373616	9035127	0.230639	0.2728	Removed (19.2%)
5	Hs_1.0Y05	13_S112_L003	1Y 0M	27804420	13212229	0.475184	5996261	0.16484	0.4142
6	Hs_1.0Y06	14_S113_L003	1Y 0M	62392429	24800146	0.397486	10682667	0.304715	0.6705	Removed (42.8%)
7	Hs_1.0Y07	15_S114_L003	1Y 0M	82316795	32201179	0.391186	20209659	0.255153	0.5322
8	Hs_1.0Y08	16_S115_L003	1Y 0M	39386150	22229562	0.5644	16987650	0.115669	0.4842
9	Hs_1.0Y09	17_S116_L003	1Y 0M	57645378	16381911	0.284184	9997486	0.131845	0.5439
10	Hs_1.0Y10	18_S117_L003	1Y 0M	4211204	2220599	0.527307	660363	0.0439191	0.4273
11	Hs_1.0Y11	19_S118_L003	1Y 0M	39730100	20437256	0.514402	13464062	0.139103	0.3068
12	Hs_1.0Y12	20_S119_L003	1Y 0M	55470664	15414722	0.27789	7489190	0.160202	0.4347
13	Hs_1.0Y13	21_S120_L003	1Y 0M	41175517	16170394	0.392719	8101065	0.184611	0.4143
14	Hs_1.0Y14	22_S121_L003	1Y 0M	59010633	18261916	0.309468	7281474	0.205071	0.475
15	Hs_1.0Y15	23_S122_L003	1Y 0M	23170559	12403075	0.535295	7188265	0.127585	0.2306
16	Hs_1.5Y01	32_S131_L003	1Y 5M	59124640	21313698	0.36	13707704	0.171013	0.3203
17	Hs_1.5Y02	33_S132_L003	1Y 5M	50713419	16065913	0.316798	10148761	0.119476	0.5519
18	Hs_1.5Y03	34_S133_L003	1Y 5M	46489419	17650228	0.379661	9269214	0.195675	0.5887
19	Hs_1.5Y04	39_S138_L003, 1_L1	1Y 5M	39670756	16305265	0.411015	11452899	0.104695	0.6126
20	Hs_1.5Y05	40_S139_L003, 2_L1	1Y 5M	36452602	16784507	0.460447	7226605	0.195852	0.452
21	Hs_1.5Y06	41_S140_L003, 3_L1	1Y 5M	33975661	15026231	0.442265	7973047	0.148277	0.6114
22	Hs_1.5Y07	42_S141_L003, 4_L1	1Y 5M	34172523	17146649	0.501767	7012014	0.215754	0.6237
23	Hs_1.5Y08	43_S142_L003, 8_L1	1Y 5M	39572989	20529132	0.518766	10229138	0.19351	0.5703
24	Hs_1.5Y11	46_S145_L003	1Y 5M	10560131	4289922	0.406238	2956756	0.0214973	0.415
25	Hs_1.5Y12	47_S146_L003	1Y 5M	15747089	7414702	0.470862	5600230	0.0292698	0.5235	Removed (No CpG reads)
26	Hs_1.5Y13	11_L1	1Y 5M	2310285	840308	0.363725	157698	0.0178692	0.569
27	Hs_1.8Y01	24_S123_L003	1Y 8M	20897871	12097568	0.579	6985737	0.114084	0.2288
28	Hs_1.8Y02	25_S124_L003	1Y 8M	34328657	12562409	0.366	4051963	0.196697	0.102
29	Hs_1.8Y03	26_S125_L003	1Y 8M	49622576	15512952	0.312619	7348835	0.186489	0.2438
30	Hs_1.8Y04	27_S126_L003	1Y 8M	9982300	5992062	0.600269	2405856	0.0848336	0.2915
31	Hs_1.8Y05	28_S127_L003	1Y 8M	91257815	28779729	0.315367	14319146	0.276833	0.2235
32	Hs_1.8Y06	29_S128_L003	1Y 8M	60897320	27408615	0.450079	15601125	0.239605	0.2909
33	Hs_1.8Y07	30_S129_L003	1Y 8M	14966661	7848057	0.524369	4421988	0.0916452	0.3365
34	Hs_1.8Y08	31_S130_L003	1Y 8M	41069431	17643057	0.429591	8822586	0.196316	0.4441
35	Hs_1.8Y09	35_S134_L003	1Y 8M	116034503	44412062	0.382749	29490655	0.281915	0.3891
36	Hs_1.8Y10	36_S135_L003	1Y 8M	57102979	22268336	0.389968	12363691	0.220466	0.5471
37	Hs_1.8Y11	37_S136_L003	1Y 8M	99444274	36942624	0.371491	24373659	0.263702	0.4292
38	Hs_1.8Y12	38_S137_L003	1Y 8M	40224742	15700215	0.390312	10281626	0.116434	0.3811
39	Hs_AD01	1_S100_L003	29Y	68798185	21649620	0.315	8630137	0.269356	0.763
40	Hs_AD02	2_S101_L003	29Y	47829339	21890753	0.458	10139098	0.277561	0.759
41	Hs_AD03	3_S102_L003	29Y	40325133	11150421	0.277	4792449	0.159226	0.7683
42	Hs_AD04	4_S103_L003	29Y	41421690	15721043	0.38	7111171	0.200834	0.7603
43	Hs_AD05	5_S104_L003	29Y	48419008	18490556	0.382	8580948	0.223303	0.7327
44	Hs_AD06	6_S105_L003	29Y	61349021	21551143	0.351	9621254	0.261148	0.7682
45	Hs_AD07	7_S106_L003	29Y	60622131	21113458	0.348	9463730	0.251021	0.7635
46	Hs_AD08	8_S107_L003	29Y	49330423	20540808	0.416	8188841	0.276166	0.7425
*Libraries showing average methylation rates of >10% (or no CpG-containing reads) in three maternal DMRs (Figure S4) were removed
