# Supplementary material for: Establishment of DNA methylation during primate germ cell development
Source: Nat Commun. 2026 Apr 8;17:4983. doi: 10.1038/s41467-026-71405-z (PMC13237064; doi:10.1038/s41467-026-71405-z)
Supplement: Supplementary file 6 — Source Data [file 41467_2026_71405_MOESM6_ESM.xlsx]

## Sheet: Figure 1c
Figure 1c	Oocyte diameter Marmoset
Information on egg diameter, DNA methylation status, and age
		Oocyte major axis	5mC presence/absence	sample_color	Granular Membrane Layer (1:1 Layer, 2: Multi-layer)
		dia	methyl	sample	granu
	1	40	0.1	1	1
	2	40	0.1	1	1
	3	37	0.1	1	1
	4	28	0.1	1	1
	5	34	0.1	1	1
	6	29	0.1	1	1
	7	28	0.1	1	1
	8	34	0.1	1	1
	9	44	0.1	1	2
	10	54	0.6	1	2
	11	26	0.1	1	1
	12	20	0.1	1	1
	13	23	0.1	1	1
	14	30	0.2	2	1
	15	30	0.2	2	1
	16	28	0.2	2	1
	17	27	0.2	2	1
	18	28	0.2	2	1
	19	23	0.2	2	1
	20	33	0.2	2	1
	21	32	0.2	2	1
	22	26	0.2	2	1
	23	45	0.7	2	1
	24	71	0.7	2	2
	25	64	0.7	2	2
	26	60	0.7	2	2
	27	25	0.2	2	1
	28	32	0.2	2	1
	29	38	0.2	2	1
	30	38	0.2	2	1
	31	21	0.2	2	1
	32	21	0.2	2	1
	33	23	0.2	2	1
	34	29	0.2	2	1
	35	24	0.2	2	1
	36	23	0.2	2	1
	37	24	0.2	2	1
	38	51	0.7	2	2
	39	58	0.7	2	2
	40	79	0.7	2	2
	41	75	0.8	3	2
	42	59	0.8	3	2
	43	26	0.3	3	1
	44	23	0.3	3	1
	45	20	0.3	3	1
	46	25	0.3	3	1
	47	27	0.3	3	1
	48	21	0.3	3	1
	49	26	0.3	3	1
	50	33	0.3	3	1
	51	22	0.3	3	1
	52	41	0.3	3	2
	53	32	0.3	3	1
	54	29	0.3	3	1
	55	27	0.3	3	1
	56	90	0.8	3	2
	57	62	0.8	3	2
	58	30	0.3	3	1
	59	23	0.3	3	1
	60	23	0.3	3	1
	61	18	0.3	3	1
	62	27	0.3	3	1
	63	29	0.3	3	1
	64	25	0.3	3	1
	65	92	0.8	3	2
	66	52	0.8	3	1
	67	21	0.3	3	1
	68	26	0.3	3	1
	69	84	0.8	3	2
	70	26	0.3	3	1
	71	68	0.8	3	2
	72	25	0.3	3	1
	73	24	0.3	3	1
	74	26	0.3	3	1
	75	58	0.8	3	2
	76	33	0.3	3	1
	77	28	0.3	3	1
	78	30	0.3	3	1
	79	23	0.3	3	1
	80	81	0.8	3	2
	81	24	0.3	3	1
	82	53	0.8	3	2
	83	34	0.3	3	1
	84	31	0.3	3	1
	85	49	0.8	3	1
	86	24	0.3	3	1
	87	21	0.3	3	1
	88	25	0.3	3	1
	89	53	0.8	3	2
	90	33	0.3	3	1
	91	70	0.8	3	2
	92	30	0.3	3	1
	93	24	0.3	3	1
	94	31	0.4	4	1
	95	22	0.4	4	1
	96	20	0.4	4	1
	97	30	0.4	4	1
	98	45	0.4	4	1
	99	31	0.4	4	1
	100	38	0.4	4	1
	101	79	0.9	4	2
	102	23	0.4	4	1
	103	20	0.4	4	1
	104	27	0.4	4	1
	105	62	0.9	4	1
	106	84	0.9	4	2
	107	21	0.4	4	1
	108	29	0.4	4	1
	109	85	0.9	4	2
	110	75	0.9	4	2
	111	23	0.4	4	1
	112	39	0.4	4	1
	113	25	0.4	4	1
	114	28	0.4	4	1
	115	23	0.4	4	1
	116	52	0.9	4	2
	117	29	0.4	4	1
	118	75	0.9	4	2
	119	20	0.4	4	1
	120	68	0.9	4	2
	121	29	0.4	4	1
	122	23	0.4	4	1
	123	27	0.4	4	1
	124	22	0.4	4	1
	125	71	0.9	4	2
	126	57	0.9	4	2
	127	24	0.4	4	1
	128	23	0.4	4	1
	129	25	0.4	4	1
	130	26	0.4	4	1
	131	39	0.4	4	1
	132	23	0.4	4	1
	133	46	0.4	4	1
	134	25	0.4	4	1
	135	55	0.9	4	2
	136	35	0.4	4	1
	137	41	0.4	4	1
	138	36	0.4	4	1
	139	36	0.4	4	1
	140	61	0.9	4	2
	141	28	0.4	4	1
	142	25	0.4	4	1
	143	26	0.4	4	1
	144	28	0.4	4	1
	145	26	0.4	4	1
	146	27	0.4	4	1
	147	25	0.4	4	1
	148	26	0.4	4	1
	149	81	0.9	4	2
	150	29	0.4	4	1
	151	31	0.4	4	1
	152	19	0.4	4	1
	153	21	0.4	4	1
	154	19	0.4	4	1
	155	22	0.4	4	1
	156	25	0.4	4	1
	157	38	0.4	4	1
R script
# args #args = commandArgs(trailingOnly=TRUE) #args[1] # input file path #args[2] # output file path # library library(ggplot2) # read input file d <- read.table(pipe("pbpaste"), header=TRUE) f_s <- factor(d$sample) f_g <- factor(d$granu) #g_g <- length(levels(f_g)) # number of groups ##g_g_g <- g_g - 1 #grouping by int, so this need as.factor to trans p <- ggplot(data = d, mapping = aes(x = meth…

## Sheet: Figure 1d
Figure 1d	Oocyte diameter Macaca
Information on egg diameter, DNA methylation status, and age
		Oocyte major axis	5mC presence/absence	sample_color	Granular Membrane Layer (1:1 Layer, 2: Multi-layer)
		dia	methyl	sample	granu
	1	79	0.7	1	2
	2	76	0.1	1	1
	3	27	0.1	1	1
	4	24	0.1	1	1
	5	23	0.1	1	1
	6	28	0.1	1	1
	7	34	0.1	1	1
	8	34	0.1	1	1
	9	36	0.1	1	1
	10	28	0.1	1	1
	11	36	0.1	1	1
	12	29	0.1	1	1
	13	33	0.1	1	1
	14	49	0.1	1	1
	15	36	0.1	1	1
	16	32	0.1	1	1
	17	35	0.1	1	1
	18	38	0.1	1	1
	19	64	0.4	1	1
	20	41	0.1	1	1
	21	35	0.1	1	1
	22	34	0.1	1	1
	23	31	0.1	1	1
	24	25	0.1	1	1
	25	24	0.1	1	1
	26	46	0.1	1	1
	27	32	0.1	1	1
	28	43	0.1	1	1
	29	28	0.1	1	1
	30	94	0.7	1	2
	31	30	0.1	1	1
	32	32	0.1	1	1
	33	25	0.1	1	1
	34	33	0.1	1	1
	35	31	0.1	1	1
	36	35	0.1	1	1
	37	32	0.1	1	1
	38	30	0.1	1	1
	39	26	0.1	1	1
	40	59	0.1	1	1
	41	34	0.1	1	1
	42	36	0.1	1	1
	43	49	0.1	1	1
	44	80	0.7	1	2
	45	30	0.1	1	1
	46	25	0.1	1	1
	47	67	0.4	1	1
	48	70	0.1	1	1
	49	35	0.1	1	1
	50	35	0.1	1	1
	51	38	0.1	1	1
	52	49	0.4	1	2
	53	33	0.1	1	1
	54	34	0.1	1	1
	55	81	0.1	1	1
	56	31	0.1	1	1
	57	28	0.1	1	1
	58	31	0.1	1	1
	59	34	0.1	1	1
	60	35	0.1	1	1
	61	62	0.7	1	1
	62	37	0.1	1	1
	63	32	0.1	1	1
	64	30	0.1	1	1
	65	41	0.1	1	1
	66	29	0.1	1	1
	67	91	0.7	1	2
	68	102	0.4	1	1
	69	57	0.1	1	1
	70	35	0.1	1	1
	71	38	0.1	1	1
	72	40	0.1	1	1
	73	73	0.4	1	2
	74	34	0.1	1	1
	75	31	0.1	1	1
	76	27	0.1	1	1
	77	111	0.7	1	2
	78	31	0.1	1	1
	79	31	0.1	1	1
	80	87	0.4	1	2
	81	30	0.1	1	1
	82	33	0.1	1	1
	83	94	0.7	1	2
	84	32	0.1	1	1
	85	29	0.1	1	1
	86	35	0.1	1	1
	87	62	0.7	1	2
	88	30	0.1	1	1
	89	34	0.1	1	1
	90	31	0.1	1	1
	91	30	0.1	1	1
	92	64	0.7	1	2
	93	34	0.1	1	1
	94	71	0.1	1	1
	95	32	0.1	1	1
	96	26	0.1	1	1
	97	31	0.1	1	1
	98	30	0.1	1	1
	99	39	0.1	1	1
	100	32	0.1	1	1
	101	34	0.1	1	1
	102	51	0.1	1	1
	103	38	0.1	1	1
	104	29	0.1	1	1
	105	28	0.1	1	1
	106	31	0.1	1	1
	107	100	0.7	1	2
	108	50	0.1	1	1
	109	46	0.1	1	1
	110	38	0.1	1	1
	111	79	0.5	2	2
	112	37	0.2	2	1
	113	37	0.2	2	1
	114	38	0.2	2	1
	115	39	0.2	2	1
	116	39	0.2	2	1
	117	37	0.2	2	1
	118	33	0.2	2	1
	119	42	0.2	2	1
	120	44	0.2	2	1
	121	130	0.8	2	2
	122	40	0.2	2	1
	123	37	0.2	2	1
	124	37	0.2	2	1
	125	34	0.2	2	1
	126	32	0.2	2	1
	127	36	0.2	2	1
	128	109	0.8	2	2
	129	43	0.2	2	1
	130	37	0.2	2	1
	131	36	0.2	2	1
	132	38	0.2	2	1
	133	35	0.2	2	1
	134	77	0.2	2	1
	135	36	0.2	2	1
	136	27	0.2	2	1
	137	81	0.8	2	2
	138	38	0.2	2	1
	139	42	0.2	2	1
	140	34	0.2	2	1
	141	38	0.2	2	1
	142	80	0.8	2	2
	143	33	0.2	2	1
	144	59	0.2	2	1
	145	85	0.8	2	2
	146	41	0.2	2	1
	147	35	0.2	2	1
	148	37	0.2	2	1
	149	35	0.2	2	1
	150	37	0.2	2	1
	151	86	0.8	2	1
	152	41	0.2	2	1
	153	26	0.2	2	1
	154	36	0.2	2	1
	155	90	0.8	2	2
	156	108	0.8	2	2
	157	94	0.8	2	1
	158	34	0.2	2	1
	159	32	0.2	2	1
	160	42	0.2	2	1
	161	61	0.2	2	1
	162	32	0.2	2	1
	163	29	0.2	2	1
	164	63	0.5	2	2
	165	38	0.2	2	1
	166	47	0.2	2	1
	167	102	0.8	2	2
	168	38	0.2	2	1
	169	34	0.2	2	1
	170	39	0.2	2	1
	171	31	0.2	2	1
	172	94	0.5	2	2
	173	81	0.8	2	2
	174	38	0.2	2	1
	175	37	0.2	2	1
	176	35	0.2	2	1
	177	101	0.8	2	2
	178	45	0.2	2	1
	179	42	0.2	2	1
	180	45	0.2	2	1
	181	95	0.8	2	2
	182	36	0.2	2	1
	183	72	0.8	2	2
	184	32	0.2	2	1
	185	33	0.2	2	1
	186	65	0.2	2	2
	187	30	0.2	2	1
	188	39	0.2	2	1
	189	33	0.2	2	1
	190	103	0.8	2	2
	191	71	0.5	2	2
	192	33	0.2	2	1
	193	38	0.2	2	1
	194	93	0.8	2	2
	195	68	0.2	2	1
	196	66	0.2	2	1
	197	33	0.2	2	1
	198	75	0.5	2	2
	199	59	0.2	2	1
	200	57	0.2	2	1
	201	69	0.8	2	1
	202	36	0.2	2	1
	203	39	0.2	2	1
	204	38	0.2	2	1
	205	111	0.8	2	2
	206	35	0.2	2	1
	207	35	0.2	2	1
	208	37	0.2	2	1
	209	115	0.8	2	2
	210	35	0.2	2	1
	211	31	0.2	2	1
	212	33	0.2	2	1
	213	94	0.8	2	2
	214	86	0.8	2	2
	215	99	0.8	2	2
	216	36	0.2	2	1
	217	30	0.2	2	1
	218	50	0.2	2	1
	219	33	0.2	2	1
	220	38	0.2	2	1
	221	97	0.8	2	2
	222	37	0.2	2	1
	223	31	0.2	2	1
	224	88	0.8	2	2
	225	33	0.2	2	1
	226	112	0.8	2	2
	227	36	0.2	2	1
	228	59	0.5	2	1
	229	33	0.2	2	1
	230	38	0.2	2	1
	231	85	0.8	2	2
	232	30	0.2	2	1
	233	35	0.2	2	1
	234	35	0.2	2	1
	235	63	0.8	2	1
	236	34	0.2	2	1
	237	29	0.2	2	1
	238	85	0.8	2	2
	239	36	0.2	2	1
	240	35	0.2	2	1
	241	35	0.2	2	1
	242	101	0.8	2	2
	243	94	0.8	2	2
	244	38	0.2	2	1
	245	30	0.2	2	1
	246	93	0.8	2	2
	247	99	0.8	2	2
	248	36	0.2	2	1
	249	31	0.2	2	1
	250	34	0.2	2	1
	251	50	0.2	2	1
	252	53	0.5	2	1
	253	69	0.5	2	1
	254	37	0.2	2	1
	255	45	0.2	2	1
	256	88	0.8	2	2
	257	33	0.2	2	1
	258	116	0.8	2	2
	259	38	0.2	2	1
	260	35	0.2	2	1
	261	95	0.8	2	2
	262	35	0.2	2	1
	263	27	0.2	2	1
	264	62	0.2	2	1
	265	37	0.2	2	1
	266	32	0.2	2	1
	267	106	0.8	2	2
	268	39	0.2	2	1
	269	34	0.2	2	1
	270	79	0.8	2	2
	271	99	0.8	2	2
	272	33	0.2	2	1
	273	25	0.2	2	1
	274	49	0.2	2	1
	275	36	0.2	2	1
	276	39	0.2	2	1
	277	75	0.8	2	2
	278	56	0.2	2	1
	279	34	0.2	2	1
	280	59	0.8	2	2
	281	39	0.2	2	1
	282	42	0.2	2	1
	283	35	0.2	2	1
R script
# args #args = commandArgs(trailingOnly=TRUE) #args[1] # input file path #args[2] # output file path # library library(ggplot2) # read input file d <- read.table(pipe("pbpaste"), header=TRUE) f_s <- factor(d$sample) f_g <- factor(d$granu) #g_g <- length(levels(f_g)) # number of groups ##g_g_g <- g_g - 1 #grouping by int, so this need as.factor to trans p <- ggplot(data = d, mapping = aes(x = meth…

## Sheet: Figure 3c left
	xmin	xmax	y	count
1	-33.4774	-32.7726	1	1
2	-32.7726	-32.0678	1	1
3	-32.0678	-31.363	1	1
4	-31.363	-30.6582	0	0
5	-30.6582	-29.9534	0	0
6	-29.9534	-29.2486	1	1
7	-29.2486	-28.5439	0	0
8	-28.5439	-27.8391	3	3
9	-27.8391	-27.1343	4	4
10	-27.1343	-26.4295	3	3
11	-26.4295	-25.7247	9	9
12	-25.7247	-25.0199	9	9
13	-25.0199	-24.3151	11	11
14	-24.3151	-23.6103	16	16
15	-23.6103	-22.9056	25	25
16	-22.9056	-22.2008	19	19
17	-22.2008	-21.496	26	26
18	-21.496	-20.7912	30	30
19	-20.7912	-20.0864	41	41
20	-20.0864	-19.3816	68	68
21	-19.3816	-18.6768	62	62
22	-18.6768	-17.9721	71	71
23	-17.9721	-17.2673	77	77
24	-17.2673	-16.5625	72	72
25	-16.5625	-15.8577	101	101
26	-15.8577	-15.1529	103	103
27	-15.1529	-14.4481	105	105
28	-14.4481	-13.7433	103	103
29	-13.7433	-13.0385	113	113
30	-13.0385	-12.3338	114	114
31	-12.3338	-11.629	120	120
32	-11.629	-10.9242	131	131
33	-10.9242	-10.2194	134	134
34	-10.2194	-9.51462	152	152
35	-9.51462	-8.80983	147	147
36	-8.80983	-8.10504	137	137
37	-8.10504	-7.40026	147	147
38	-7.40026	-6.69547	128	128
39	-6.69547	-5.99068	128	128
40	-5.99068	-5.2859	181	181
41	-5.2859	-4.58111	175	175
42	-4.58111	-3.87633	158	158
43	-3.87633	-3.17154	165	165
44	-3.17154	-2.46675	167	167
45	-2.46675	-1.76197	162	162
46	-1.76197	-1.05718	134	134
47	-1.05718	-0.352393	166	166
48	-0.352393	0.352393	156	156
49	0.352393	1.05718	142	142
50	1.05718	1.76197	128	128
51	1.76197	2.46675	127	127
52	2.46675	3.17154	125	125
53	3.17154	3.87633	128	128
54	3.87633	4.58111	114	114
55	4.58111	5.2859	114	114
56	5.2859	5.99068	117	117
57	5.99068	6.69547	93	93
58	6.69547	7.40026	83	83
59	7.40026	8.10504	76	76
60	8.10504	8.80983	64	64
61	8.80983	9.51462	50	50
62	9.51462	10.2194	68	68
63	10.2194	10.9242	47	47
64	10.9242	11.629	37	37
65	11.629	12.3338	36	36
66	12.3338	13.0385	32	32
67	13.0385	13.7433	24	24
68	13.7433	14.4481	21	21
69	14.4481	15.1529	25	25
70	15.1529	15.8577	17	17
71	15.8577	16.5625	14	14
72	16.5625	17.2673	10	10
73	17.2673	17.9721	12	12
74	17.9721	18.6768	10	10
75	18.6768	19.3816	4	4
76	19.3816	20.0864	3	3
77	20.0864	20.7912	2	2
78	20.7912	21.496	4	4
79	21.496	22.2008	3	3
80	22.2008	22.9056	7	7
81	22.9056	23.6103	0	0
82	23.6103	24.3151	1	1
83	24.3151	25.0199	0	0
84	25.0199	25.7247	3	3
85	25.7247	26.4295	0	0
86	26.4295	27.1343	0	0
87	27.1343	27.8391	0	0
88	27.8391	28.5439	0	0
89	28.5439	29.2486	0	0
90	29.2486	29.9534	0	0
91	29.9534	30.6582	0	0
92	30.6582	31.363	0	0
93	31.363	32.0678	0	0
94	32.0678	32.7726	0	0
95	32.7726	33.4774	0	0
96	33.4774	34.1821	0	0
97	34.1821	34.8869	0	0
98	34.8869	35.5917	0	0
99	35.5917	36.2965	0	0
100	36.2965	37.0013	1	1

## Sheet: Figure 3c right
Methlation Grouping				Age geouping
type	Group	Methylation		type	Group	Methylation	days
Fast	G1	7.10557		Fast	Age_1D	5.07038	1
Fast	G2	17.2924		Fast	Age_1.1M	12.5544	32
Fast	G3	34.5851		Fast	Age_2.5M	20.9553	75
Fast	G4	46.4342		Fast	Age_3.0M	46.7599	102
Fast	G5	54.5517		Fast	Age_3.8M	43.6882	115
Fast	G6	65.8602		Fast	Age_5M	54.6514	150
Fast	G7	74.6032		Fast	Age_6.4M	65.7911	193
Intermediate	G1	6.16864		Fast	Age_7.4M	58.7872	222
Intermediate	G2	12.363		Fast	Age_8.5M	67.2585	256
Intermediate	G3	26.2623		Fast	Age_12.5M	75.9982	375
Intermediate	G4	36.6766		Intermediate	Age_1D	5.38737	1
Intermediate	G5	44.5196		Intermediate	Age_1.1M	9.16969	32
Intermediate	G6	57.4212		Intermediate	Age_2.5M	15.7981	75
Intermediate	G7	69.0309		Intermediate	Age_3.0M	37.4737	102
Slow	G1	5.61699		Intermediate	Age_3.8M	34.6144	115
Slow	G2	8.60556		Intermediate	Age_5M	45.0685	150
Slow	G3	18.4995		Intermediate	Age_6.4M	57.1658	193
Slow	G4	27.2602		Intermediate	Age_7.4M	49.4046	222
Slow	G5	34.6688		Intermediate	Age_8.5M	59.1078	256
Slow	G6	48.2147		Intermediate	Age_12.5M	71.2073	375
Slow	G7	63.6166		Slow	Age_1D	5.95617	1
				Slow	Age_1.1M	6.31405	32
				Slow	Age_2.5M	11.9617	75
				Slow	Age_3.0M	28.5188	102
				Slow	Age_3.8M	25.9437	115
				Slow	Age_5M	35.871	150
				Slow	Age_6.4M	47.8333	193
				Slow	Age_7.4M	40.1922	222
				Slow	Age_8.5M	49.9298	256
				Slow	Age_12.5M	67.0383	375

## Sheet: Figure 3d
Annotaion	Stage	Enrichment	pval
ATAC NewBorn	Fast	1.56379	0
ATAC NewBorn	Intermediate	1.02897	0
ATAC NewBorn	Slow	0.385399	0
ATAC NewBorn	All	1	NA
ATAC 3M	Fast	1.53332	0
ATAC 3M	Intermediate	1.02985	0
ATAC 3M	Slow	0.413858	0
ATAC 3M	All	1	NA
CpG islands	Fast	1.56218	0
CpG islands	Intermediate	1.02152	0
CpG islands	Slow	0.401474	0
CpG islands	All	1	NA
Promoter	Fast	1.40103	0
Promoter	Intermediate	1.04731	0
Promoter	Slow	0.510897	0
Promoter	All	1	NA
LowCpG Promoter	Fast	1.26579	0
LowCpG Promoter	Intermediate	1.0549	0
LowCpG Promoter	Slow	0.630061	0
LowCpG Promoter	All	1	NA
MidCpG Promoter	Fast	1.33455	0
MidCpG Promoter	Intermediate	1.0862	0
MidCpG Promoter	Slow	0.501096	0
MidCpG Promoter	All	1	NA
HighCpG Promoter	Fast	1.69152	0
HighCpG Promoter	Intermediate	1.00221	6.90575e-06
HighCpG Promoter	Slow	0.310958	0
HighCpG Promoter	All	1	NA
Exon	Fast	1.42281	0
Exon	Intermediate	1.04608	0
Exon	Slow	0.49171	0
Exon	All	1	NA
Intron	Fast	1.38692	0
Intron	Intermediate	0.964165	0
Intron	Slow	0.68656	0
Intron	All	1	NA
GeneFlanking	Fast	1.14607	0
GeneFlanking	Intermediate	1.08729	0
GeneFlanking	Slow	0.685612	0
GeneFlanking	All	1	NA
InterGenic	Fast	0.590408	0
InterGenic	Intermediate	1.00506	0
InterGenic	Slow	1.39574	0
InterGenic	All	1	NA
LINE	Fast	0.763694	0
LINE	Intermediate	1.00938	0
LINE	Slow	1.21575	0
LINE	All	1	NA
LTR	Fast	0.7935	0
LTR	Intermediate	1.03253	0
LTR	Slow	1.14122	0
LTR	All	1	NA
SINE	Fast	1.4796	0
SINE	Intermediate	0.974378	0
SINE	Slow	0.574932	0
SINE	All	1	NA
L1-cal	Fast	0.56839	0
L1-cal	Intermediate	1.02325	0
L1-cal	Slow	1.38216	0
L1-cal	All	1	NA
Platy-1	Fast	1.2604	0
Platy-1	Intermediate	0.929465	8.31079e-139
Platy-1	Slow	0.879325	1.8732e-141
Platy-1	All	1	NA

## Sheet: Figure 3e
type	Group	Methylation
All	G3vsG1	20.1197
All	G7vsG5	24.5165
Exon	G3vsG1	26.6552
Exon	G7vsG5	22.977
Intron	G3vsG1	29.6535
Intron	G7vsG5	21.8906
InterGenic	G3vsG1	19.9778
InterGenic	G7vsG5	26.8188
GeneFlanking	G3vsG1	18.6572
GeneFlanking	G7vsG5	23.9072
CpG	G3vsG1	2.89637
CpG	G7vsG5	4.30432
ATAC_NB	G3vsG1	1.26832
ATAC_NB	G7vsG5	2.96589
ATAC_TM	G3vsG1	0.940247
ATAC_TM	G7vsG5	2.41713
HighCpG_pro	G3vsG1	0.0899442
HighCpG_pro	G7vsG5	0.0944488
midCpG_pro	G3vsG1	4.05733
midCpG_pro	G7vsG5	8.72111
LowCpG_pro	G3vsG1	23.5105
LowCpG_pro	G7vsG5	26.0252
LINE	G3vsG1	24.7326
LINE	G7vsG5	27.0828
LTR	G3vsG1	24.6536
LTR	G7vsG5	26.9601
SINE	G3vsG1	29.8232
SINE	G7vsG5	23.8046
L1-cal	G3vsG1	15.9067
L1-cal	G7vsG5	27.5021
Platy1	G3vsG1	21.4699
Platy1	G7vsG5	28.574

## Sheet: Figure 3f
Annotaion	Group	Methylation
ATAC NewBorn	G1	1.58804
ATAC NewBorn	G2	1.77289
ATAC NewBorn	G3	2.85636
ATAC NewBorn	G4	3.4415
ATAC NewBorn	G5	4.20394
ATAC NewBorn	G6	5.86334
ATAC NewBorn	G7	7.16983
ATAC 3M	G1	1.57724
ATAC 3M	G2	1.69093
ATAC 3M	G3	2.51748
ATAC 3M	G4	2.9208
ATAC 3M	G5	3.38759
ATAC 3M	G6	4.65621
ATAC 3M	G7	5.80472
CpG islands	G1	1.88534
CpG islands	G2	3.44443
CpG islands	G3	4.78171
CpG islands	G4	6.61919
CpG islands	G5	8.12694
CpG islands	G6	10.0072
CpG islands	G7	12.4313
Promoter	G1	3.16034
Promoter	G2	7.62305
Promoter	G3	15.8301
Promoter	G4	22.25
Promoter	G5	27.0089
Promoter	G6	34.7174
Promoter	G7	42.011
LowCpG Promoter	G1	4.89435
LowCpG Promoter	G2	13.0338
LowCpG Promoter	G3	28.4049
LowCpG Promoter	G4	40.1713
LowCpG Promoter	G5	48.5284
LowCpG Promoter	G6	62.2044
LowCpG Promoter	G7	74.5536
MidCpG Promoter	G1	2.16429
MidCpG Promoter	G2	3.89766
MidCpG Promoter	G3	6.22162
MidCpG Promoter	G4	8.67886
MidCpG Promoter	G5	11.267
MidCpG Promoter	G6	15.1481
MidCpG Promoter	G7	19.9881
HighCpG Promoter	G1	0.822088
HighCpG Promoter	G2	0.854435
HighCpG Promoter	G3	0.912032
HighCpG Promoter	G4	0.88422
HighCpG Promoter	G5	0.879707
HighCpG Promoter	G6	0.88307
HighCpG Promoter	G7	0.974155
Exon	G1	5.59192
Exon	G2	15.5519
Exon	G3	32.2471
Exon	G4	45.2038
Exon	G5	53.7191
Exon	G6	66.2543
Exon	G7	76.6961
Intron	G1	6.37517
Intron	G2	17.4395
Intron	G3	36.0286
Intron	G4	48.9868
Intron	G5	57.4426
Intron	G6	69.6168
Intron	G7	79.3331
GeneFlanking	G1	4.74443
GeneFlanking	G2	10.9954
GeneFlanking	G3	23.4016
GeneFlanking	G4	33.2046
GeneFlanking	G5	40.7217
GeneFlanking	G6	52.8428
GeneFlanking	G7	64.629
InterGenic	G1	6.61233
InterGenic	G2	12.9004
InterGenic	G3	26.5901
InterGenic	G4	37.0481
InterGenic	G5	45.1924
InterGenic	G6	58.6397
InterGenic	G7	72.0112
LINE	G1	6.42116
LINE	G2	14.1221
LINE	G3	31.1538
LINE	G4	43.1926
LINE	G5	51.6875
LINE	G6	65.7555
LINE	G7	78.7703
LTR	G1	5.98171
LTR	G2	13.755
LTR	G3	30.6353
LTR	G4	43.4465
LTR	G5	52.1993
LTR	G6	66.3224
LTR	G7	79.1594
SINE	G1	6.17985
SINE	G2	17.1027
SINE	G3	36.003
SINE	G4	49.2184
SINE	G5	58.1531
SINE	G6	71.1769
SINE	G7	81.9577
L1-cal	G1	13.5843
L1-cal	G2	16.9118
L1-cal	G3	29.491
L1-cal	G4	39.4245
L1-cal	G5	47.3316
L1-cal	G6	61.2676
L1-cal	G7	74.8337
Platy-1	G1	6.55427
Platy-1	G2	13.2115
Platy-1	G3	28.0242
Platy-1	G4	38.6858
Platy-1	G5	47.3341
Platy-1	G6	62.7897
Platy-1	G7	75.9081
All	G1	6.26422
All	G2	12.6485
All	G3	26.3839
All	G4	36.739
All	G5	44.5407
All	G6	57.2052
All	G7	69.0572
Promoter (exclued Low CpG)	G1	1.44056
Promoter (exclued Low CpG)	G2	2.25671
Promoter (exclued Low CpG)	G3	3.35862
Promoter (exclued Low CpG)	G4	4.47589
Promoter (exclued Low CpG)	G5	5.66606
Promoter (exclued Low CpG)	G6	7.4562
Promoter (exclued Low CpG)	G7	9.73557

## Sheet: Figure 3g
Distance	Group	Methylation	category
1	-5000	G1	5.24374	CpG_islands
2	-5000	G2	14.8039	CpG_islands
3	-5000	G3	27.1897	CpG_islands
4	-5000	G4	37.8084	CpG_islands
5	-5000	G5	46.1644	CpG_islands
6	-5000	G6	56.5655	CpG_islands
7	-5000	G7	65.7274	CpG_islands
8	-4900	G1	5.19339	CpG_islands
9	-4900	G2	14.7974	CpG_islands
10	-4900	G3	27.4889	CpG_islands
11	-4900	G4	37.9625	CpG_islands
12	-4900	G5	46.0226	CpG_islands
13	-4900	G6	56.46	CpG_islands
14	-4900	G7	65.5874	CpG_islands
15	-4800	G1	5.117	CpG_islands
16	-4800	G2	14.7117	CpG_islands
17	-4800	G3	27.1454	CpG_islands
18	-4800	G4	37.761	CpG_islands
19	-4800	G5	45.7028	CpG_islands
20	-4800	G6	56.3025	CpG_islands
21	-4800	G7	65.5219	CpG_islands
22	-4700	G1	5.1074	CpG_islands
23	-4700	G2	14.4089	CpG_islands
24	-4700	G3	27.2096	CpG_islands
25	-4700	G4	37.7276	CpG_islands
26	-4700	G5	46.0055	CpG_islands
27	-4700	G6	56.5534	CpG_islands
28	-4700	G7	65.7132	CpG_islands
29	-4600	G1	5.17636	CpG_islands
30	-4600	G2	14.7376	CpG_islands
31	-4600	G3	27.1968	CpG_islands
32	-4600	G4	37.415	CpG_islands
33	-4600	G5	46.2056	CpG_islands
34	-4600	G6	56.7919	CpG_islands
35	-4600	G7	65.7791	CpG_islands
36	-4500	G1	5.24856	CpG_islands
37	-4500	G2	14.5352	CpG_islands
38	-4500	G3	27.4279	CpG_islands
39	-4500	G4	37.7517	CpG_islands
40	-4500	G5	45.869	CpG_islands
41	-4500	G6	56.512	CpG_islands
42	-4500	G7	65.5394	CpG_islands
43	-4400	G1	5.07022	CpG_islands
44	-4400	G2	14.5177	CpG_islands
45	-4400	G3	26.8255	CpG_islands
46	-4400	G4	37.5104	CpG_islands
47	-4400	G5	46.046	CpG_islands
48	-4400	G6	56.586	CpG_islands
49	-4400	G7	65.7319	CpG_islands
50	-4300	G1	5.0839	CpG_islands
51	-4300	G2	14.5083	CpG_islands
52	-4300	G3	27.2209	CpG_islands
53	-4300	G4	37.7179	CpG_islands
54	-4300	G5	46.1656	CpG_islands
55	-4300	G6	56.5166	CpG_islands
56	-4300	G7	65.9203	CpG_islands
57	-4200	G1	5.2316	CpG_islands
58	-4200	G2	14.6123	CpG_islands
59	-4200	G3	26.9855	CpG_islands
60	-4200	G4	37.381	CpG_islands
61	-4200	G5	46.101	CpG_islands
62	-4200	G6	56.2371	CpG_islands
63	-4200	G7	65.6377	CpG_islands
64	-4100	G1	5.08647	CpG_islands
65	-4100	G2	14.3709	CpG_islands
66	-4100	G3	26.9471	CpG_islands
67	-4100	G4	37.248	CpG_islands
68	-4100	G5	45.7773	CpG_islands
69	-4100	G6	56.4069	CpG_islands
70	-4100	G7	65.7975	CpG_islands
71	-4000	G1	5.10692	CpG_islands
72	-4000	G2	14.5006	CpG_islands
73	-4000	G3	26.9007	CpG_islands
74	-4000	G4	37.2093	CpG_islands
75	-4000	G5	45.8785	CpG_islands
76	-4000	G6	56.6662	CpG_islands
77	-4000	G7	66.2018	CpG_islands
78	-3900	G1	4.89884	CpG_islands
79	-3900	G2	14.1672	CpG_islands
80	-3900	G3	26.6092	CpG_islands
81	-3900	G4	36.7382	CpG_islands
82	-3900	G5	45.7084	CpG_islands
83	-3900	G6	56.249	CpG_islands
84	-3900	G7	65.4531	CpG_islands
85	-3800	G1	4.8729	CpG_islands
86	-3800	G2	14.1331	CpG_islands
87	-3800	G3	26.319	CpG_islands
88	-3800	G4	36.3824	CpG_islands
89	-3800	G5	45.032	CpG_islands
90	-3800	G6	56.0264	CpG_islands
91	-3800	G7	65.24	CpG_islands
92	-3700	G1	5.05068	CpG_islands
93	-3700	G2	14.2333	CpG_islands
94	-3700	G3	26.8435	CpG_islands
95	-3700	G4	36.7763	CpG_islands
96	-3700	G5	45.1165	CpG_islands
97	-3700	G6	55.8234	CpG_islands
98	-3700	G7	65.2794	CpG_islands
99	-3600	G1	5.01048	CpG_islands
100	-3600	G2	14.1492	CpG_islands
101	-3600	G3	26.5344	CpG_islands
102	-3600	G4	36.4804	CpG_islands
103	-3600	G5	45.0494	CpG_islands
104	-3600	G6	55.9617	CpG_islands
105	-3600	G7	65.2982	CpG_islands
106	-3500	G1	5.05539	CpG_islands
107	-3500	G2	13.8462	CpG_islands
108	-3500	G3	25.7735	CpG_islands
109	-3500	G4	36.0249	CpG_islands
110	-3500	G5	44.3354	CpG_islands
111	-3500	G6	55.18	CpG_islands
112	-3500	G7	64.5305	CpG_islands
113	-3400	G1	4.91336	CpG_islands
114	-3400	G2	13.7928	CpG_islands
115	-3400	G3	25.9274	CpG_islands
116	-3400	G4	35.7285	CpG_islands
117	-3400	G5	44.4161	CpG_islands
118	-3400	G6	55.1039	CpG_islands
119	-3400	G7	64.7721	CpG_islands
120	-3300	G1	4.86222	CpG_islands
121	-3300	G2	13.8256	CpG_islands
122	-3300	G3	25.9343	CpG_islands
123	-3300	G4	35.7912	CpG_islands
124	-3300	G5	44.2906	CpG_islands
125	-3300	G6	55.1284	CpG_islands
126	-3300	G7	65.114	CpG_islands
127	-3200	G1	4.7456	CpG_islands
128	-3200	G2	13.6121	CpG_islands
129	-3200	G3	25.6329	CpG_islands
130	-3200	G4	35.1509	CpG_islands
131	-3200	G5	43.9335	CpG_islands
132	-3200	G6	54.7837	CpG_islands
133	-3200	G7	64.6415	CpG_islands
134	-3100	G1	4.74205	CpG_islands
135	-3100	G2	13.6459	CpG_islands
136	-3100	G3	25.2183	CpG_islands
137	-3100	G4	35.3064	CpG_islands
138	-3100	G5	43.8538	CpG_islands
139	-3100	G6	54.8822	CpG_islands
140	-3100	G7	64.4011	CpG_islands
141	-3000	G1	4.70722	CpG_islands
142	-3000	G2	13.5654	CpG_islands
143	-3000	G3	24.9153	CpG_islands
144	-3000	G4	34.8891	CpG_islands
145	-3000	G5	43.5443	CpG_islands
146	-3000	G6	54.6235	CpG_islands
147	-3000	G7	64.3265	CpG_islands
148	-2900	G1	4.74157	CpG_islands
149	-2900	G2	13.5007	CpG_islands
150	-2900	G3	25.4036	CpG_islands
151	-2900	G4	34.6962	CpG_islands
152	-2900	G5	43.3033	CpG_islands
153	-2900	G6	54.5045	CpG_islands
154	-2900	G7	64.2171	CpG_islands
155	-2800	G1	4.78366	CpG_islands
156	-2800	G2	13.5308	CpG_islands
157	-2800	G3	24.9904	CpG_islands
158	-2800	G4	34.4438	CpG_islands
159	-2800	G5	42.9859	CpG_islands
160	-2800	G6	53.8974	CpG_islands
161	-2800	G7	63.6284	CpG_islands
162	-2700	G1	4.6408	CpG_islands
163	-2700	G2	13.1522	CpG_islands
164	-2700	G3	24.4446	CpG_islands
165	-2700	G4	33.9472	CpG_islands
166	-2700	G5	42.0623	CpG_islands
167	-2700	G6	53.4035	CpG_islands
168	-2700	G7	63.4426	CpG_islands
169	-2600	G1	4.6688	CpG_islands
170	-2600	G2	13.0941	CpG_islands
171	-2600	G3	23.9279	CpG_islands
172	-2600	G4	33.5884	CpG_islands
173	-2600	G5	41.6225	CpG_islands
174	-2600	G6	52.7228	CpG_islands
175	-2600	G7	62.8669	CpG_islands
176	-2500	G1	4.54226	CpG_islands
177	-2500	G2	12.7127	CpG_islands
178	-2500	G3	23.0614	CpG_islands
179	-2500	G4	32.6385	CpG_islands
180	-2500	G5	40.5649	CpG_islands
181	-2500	G6	51.7549	CpG_islands
182	-2500	G7	61.9444	CpG_islands
183	-2400	G1	4.56223	CpG_islands
184	-2400	G2	12.5825	CpG_islands
185	-2400	G3	22.322	CpG_islands
186	-2400	G4	31.8741	CpG_islands
187	-2400	G5	39.4192	CpG_islands
188	-2400	G6	50.6217	CpG_islands
189	-2400	G7	60.7487	CpG_islands
190	-2300	G1	4.53423	CpG_islands
191	-2300	G2	12.269	CpG_islands
192	-2300	G3	22.2377	CpG_islands
193	-2300	G4	31.0997	CpG_islands
194	-2300	G5	38.6373	CpG_islands
195	-2300	G6	49.3244	CpG_islands
196	-2300	G7	59.1202	CpG_islands
197	-2200	G1	4.26584	CpG_islands
198	-2200	G2	11.9376	CpG_islands
199	-2200	G3	21.5053	CpG_islands
200	-2200	G4	29.8512	CpG_islands
201	-2200	G5	37.1663	CpG_islands
202	-2200	G6	47.9861	CpG_islands
203	-2200	G7	58.0979	CpG_islands
204	-2100	G1	4.19411	CpG_islands
205	-2100	G2	11.578	CpG_islands
206	-2100	G3	20.7262	CpG_islands
207	-2100	G4	28.7064	CpG_islands
208	-2100	G5	36.0047	CpG_islands
209	-2100	G6	46.1423	CpG_islands
210	-2100	G7	56.3384	CpG_islands
211	-2000	G1	4.03725	CpG_islands
212	-2000	G2	11.0619	CpG_islands
213	-2000	G3	19.5616	CpG_islands
214	-2000	G4	27.0996	CpG_islands
215	-2000	G5	34.1209	CpG_islands
216	-2000	G6	44.2952	CpG_islands
217	-2000	G7	54.2429	CpG_islands
218	-1900	G1	4.10444	CpG_islands
219	-1900	G2	11.1363	CpG_islands
220	-1900	G3	19.0395	CpG_islands
221	-1900	G4	26.6173	CpG_islands
222	-1900	G5	32.8776	CpG_islands
223	-1900	G6	42.6357	CpG_islands
224	-1900	G7	52.4046	CpG_islands
225	-1800	G1	3.8091	CpG_islands
226	-1800	G2	10.3915	CpG_islands
227	-1800	G3	17.914	CpG_islands
228	-1800	G4	24.9062	CpG_islands
229	-1800	G5	30.9132	CpG_islands
230	-1800	G6	40.2836	CpG_islands
231	-1800	G7	49.6263	CpG_islands
232	-1700	G1	3.56588	CpG_islands
233	-1700	G2	9.88569	CpG_islands
234	-1700	G3	16.6777	CpG_islands
235	-1700	G4	23.1364	CpG_islands
236	-1700	G5	28.6942	CpG_islands
237	-1700	G6	37.3828	CpG_islands
238	-1700	G7	46.5811	CpG_islands
239	-1600	G1	3.53371	CpG_islands
240	-1600	G2	9.43709	CpG_islands
241	-1600	G3	15.7709	CpG_islands
242	-1600	G4	21.8531	CpG_islands
243	-1600	G5	26.8278	CpG_islands
244	-1600	G6	34.8294	CpG_islands
245	-1600	G7	43.5134	CpG_islands
246	-1500	G1	3.40539	CpG_islands
247	-1500	G2	8.88216	CpG_islands
248	-1500	G3	14.6289	CpG_islands
249	-1500	G4	20.0635	CpG_islands
250	-1500	G5	24.9606	CpG_islands
251	-1500	G6	32.3675	CpG_islands
252	-1500	G7	40.3471	CpG_islands
253	-1400	G1	3.34979	CpG_islands
254	-1400	G2	8.43191	CpG_islands
255	-1400	G3	13.7571	CpG_islands
256	-1400	G4	18.9871	CpG_islands
257	-1400	G5	23.3561	CpG_islands
258	-1400	G6	30.0289	CpG_islands
259	-1400	G7	37.3069	CpG_islands
260	-1300	G1	3.15023	CpG_islands
261	-1300	G2	7.66393	CpG_islands
262	-1300	G3	12.4247	CpG_islands
263	-1300	G4	17.0679	CpG_islands
264	-1300	G5	20.7953	CpG_islands
265	-1300	G6	26.6899	CpG_islands
266	-1300	G7	33.1603	CpG_islands
267	-1200	G1	2.97219	CpG_islands
268	-1200	G2	7.30098	CpG_islands
269	-1200	G3	11.2981	CpG_islands
270	-1200	G4	15.4261	CpG_islands
271	-1200	G5	18.776	CpG_islands
272	-1200	G6	23.8886	CpG_islands
273	-1200	G7	29.9381	CpG_islands
274	-1100	G1	2.77038	CpG_islands
275	-1100	G2	6.54887	CpG_islands
276	-1100	G3	10.0023	CpG_islands
277	-1100	G4	13.7746	CpG_islands
278	-1100	G5	16.6528	CpG_islands
279	-1100	G6	21.0599	CpG_islands
280	-1100	G7	25.9206	CpG_islands
281	-1000	G1	2.66422	CpG_islands
282	-1000	G2	6.07804	CpG_islands
283	-1000	G3	9.12996	CpG_islands
284	-1000	G4	12.1858	CpG_islands
285	-1000	G5	14.7026	CpG_islands
286	-1000	G6	18.4088	CpG_islands
287	-1000	G7	22.4774	CpG_islands
288	-900	G1	2.44347	CpG_islands
289	-900	G2	5.38172	CpG_islands
290	-900	G3	7.83714	CpG_islands
291	-900	G4	10.7754	CpG_islands
292	-900	G5	12.7444	CpG_islands
293	-900	G6	15.7857	CpG_islands
294	-900	G7	19.135	CpG_islands
295	-800	G1	2.36592	CpG_islands
296	-800	G2	4.97107	CpG_islands
297	-800	G3	7.05654	CpG_islands
298	-800	G4	9.45142	CpG_islands
299	-800	G5	11.298	CpG_islands
300	-800	G6	13.6437	CpG_islands
301	-800	G7	16.4092	CpG_islands
302	-700	G1	2.09181	CpG_islands
303	-700	G2	4.29369	CpG_islands
304	-700	G3	5.99269	CpG_islands
305	-700	G4	8.07846	CpG_islands
306	-700	G5	9.57565	CpG_islands
307	-700	G6	11.4634	CpG_islands
308	-700	G7	13.6139	CpG_islands
309	-600	G1	1.98084	CpG_islands
310	-600	G2	3.77064	CpG_islands
311	-600	G3	5.30435	CpG_islands
312	-600	G4	6.9934	CpG_islands
313	-600	G5	8.32023	CpG_islands
314	-600	G6	9.86073	CpG_islands
315	-600	G7	11.5416	CpG_islands
316	-500	G1	1.79027	CpG_islands
317	-500	G2	3.25563	CpG_islands
318	-500	G3	4.4715	CpG_islands
319	-500	G4	5.80914	CpG_islands
320	-500	G5	7.01566	CpG_islands
321	-500	G6	8.27622	CpG_islands
322	-500	G7	9.64434	CpG_islands
323	-400	G1	1.65498	CpG_islands
324	-400	G2	2.92648	CpG_islands
325	-400	G3	3.91989	CpG_islands
326	-400	G4	5.09384	CpG_islands
327	-400	G5	6.13424	CpG_islands
328	-400	G6	7.16987	CpG_islands
329	-400	G7	8.39972	CpG_islands
330	-300	G1	1.53247	CpG_islands
331	-300	G2	2.54357	CpG_islands
332	-300	G3	3.37307	CpG_islands
333	-300	G4	4.36975	CpG_islands
334	-300	G5	5.25214	CpG_islands
335	-300	G6	6.13651	CpG_islands
336	-300	G7	7.2507	CpG_islands
337	-200	G1	1.49966	CpG_islands
338	-200	G2	2.37185	CpG_islands
339	-200	G3	3.15197	CpG_islands
340	-200	G4	4.13049	CpG_islands
341	-200	G5	5.02955	CpG_islands
342	-200	G6	5.89374	CpG_islands
343	-200	G7	7.04239	CpG_islands
344	-100	G1	1.63549	CpG_islands
345	-100	G2	2.85219	CpG_islands
346	-100	G3	3.8431	CpG_islands
347	-100	G4	5.19551	CpG_islands
348	-100	G5	6.44778	CpG_islands
349	-100	G6	7.62835	CpG_islands
350	-100	G7	9.36624	CpG_islands
351	0	G1	1.52645	CpG_islands
352	0	G2	2.56655	CpG_islands
353	0	G3	3.53448	CpG_islands
354	0	G4	4.75546	CpG_islands
355	0	G5	5.97894	CpG_islands
356	0	G6	7.21835	CpG_islands
357	0	G7	8.86915	CpG_islands
358	100	G1	1.64387	CpG_islands
359	100	G2	2.82019	CpG_islands
360	100	G3	3.82724	CpG_islands
361	100	G4	5.18079	CpG_islands
362	100	G5	6.42074	CpG_islands
363	100	G6	7.63547	CpG_islands
364	100	G7	9.27263	CpG_islands
365	200	G1	1.46788	CpG_islands
366	200	G2	2.36022	CpG_islands
367	200	G3	3.11031	CpG_islands
368	200	G4	4.19119	CpG_islands
369	200	G5	5.04927	CpG_islands
370	200	G6	5.90546	CpG_islands
371	200	G7	7.14211	CpG_islands
372	300	G1	1.55431	CpG_islands
373	300	G2	2.57227	CpG_islands
374	300	G3	3.40379	CpG_islands
375	300	G4	4.49319	CpG_islands
376	300	G5	5.35073	CpG_islands
377	300	G6	6.24475	CpG_islands
378	300	G7	7.37666	CpG_islands
379	400	G1	1.60443	CpG_islands
380	400	G2	2.7707	CpG_islands
381	400	G3	3.82274	CpG_islands
382	400	G4	4.99955	CpG_islands
383	400	G5	6.03543	CpG_islands
384	400	G6	7.08868	CpG_islands
385	400	G7	8.33321	CpG_islands
386	500	G1	1.77841	CpG_islands
387	500	G2	3.2739	CpG_islands
388	500	G3	4.61144	CpG_islands
389	500	G4	5.97395	CpG_islands
390	500	G5	7.14028	CpG_islands
391	500	G6	8.37772	CpG_islands
392	500	G7	9.82412	CpG_islands
393	600	G1	1.90559	CpG_islands
394	600	G2	3.71756	CpG_islands
395	600	G3	5.17554	CpG_islands
396	600	G4	6.95533	CpG_islands
397	600	G5	8.28298	CpG_islands
398	600	G6	9.83218	CpG_islands
399	600	G7	11.5895	CpG_islands
400	700	G1	2.14306	CpG_islands
401	700	G2	4.32864	CpG_islands
402	700	G3	6.23105	CpG_islands
403	700	G4	8.15715	CpG_islands
404	700	G5	9.67607	CpG_islands
405	700	G6	11.5941	CpG_islands
406	700	G7	13.8107	CpG_islands
407	800	G1	2.26645	CpG_islands
408	800	G2	4.80211	CpG_islands
409	800	G3	7.10306	CpG_islands
410	800	G4	9.41728	CpG_islands
411	800	G5	11.2914	CpG_islands
412	800	G6	13.791	CpG_islands
413	800	G7	16.5013	CpG_islands
414	900	G1	2.47	CpG_islands
415	900	G2	5.40149	CpG_islands
416	900	G3	8.11821	CpG_islands
417	900	G4	10.8436	CpG_islands
418	900	G5	13.0568	CpG_islands
419	900	G6	16.0682	CpG_islands
420	900	G7	19.427	CpG_islands
421	1000	G1	2.68832	CpG_islands
422	1000	G2	6.18329	CpG_islands
423	1000	G3	9.26996	CpG_islands
424	1000	G4	12.3742	CpG_islands
425	1000	G5	15.0744	CpG_islands
426	1000	G6	18.8884	CpG_islands
427	1000	G7	23.0005	CpG_islands
428	1100	G1	2.88638	CpG_islands
429	1100	G2	6.72626	CpG_islands
430	1100	G3	10.3598	CpG_islands
431	1100	G4	13.8356	CpG_islands
432	1100	G5	16.8611	CpG_islands
433	1100	G6	21.332	CpG_islands
434	1100	G7	26.3672	CpG_islands
435	1200	G1	2.99927	CpG_islands
436	1200	G2	7.19637	CpG_islands
437	1200	G3	11.3415	CpG_islands
438	1200	G4	15.41	CpG_islands
439	1200	G5	18.7716	CpG_islands
440	1200	G6	24.0052	CpG_islands
441	1200	G7	29.7316	CpG_islands
442	1300	G1	3.05887	CpG_islands
443	1300	G2	7.62594	CpG_islands
444	1300	G3	12.2963	CpG_islands
445	1300	G4	16.9272	CpG_islands
446	1300	G5	20.9461	CpG_islands
447	1300	G6	26.803	CpG_islands
448	1300	G7	33.4677	CpG_islands
449	1400	G1	3.37883	CpG_islands
450	1400	G2	8.26471	CpG_islands
451	1400	G3	13.5096	CpG_islands
452	1400	G4	18.5114	CpG_islands
453	1400	G5	22.9758	CpG_islands
454	1400	G6	29.4769	CpG_islands
455	1400	G7	36.8994	CpG_islands
456	1500	G1	3.38213	CpG_islands
457	1500	G2	8.84564	CpG_islands
458	1500	G3	14.7084	CpG_islands
459	1500	G4	20.2462	CpG_islands
460	1500	G5	24.9378	CpG_islands
461	1500	G6	32.2686	CpG_islands
462	1500	G7	40.4384	CpG_islands
463	1600	G1	3.70369	CpG_islands
464	1600	G2	9.51873	CpG_islands
465	1600	G3	15.9477	CpG_islands
466	1600	G4	21.8465	CpG_islands
467	1600	G5	27.3479	CpG_islands
468	1600	G6	35.6006	CpG_islands
469	1600	G7	44.043	CpG_islands
470	1700	G1	3.6814	CpG_islands
471	1700	G2	9.88011	CpG_islands
472	1700	G3	16.4534	CpG_islands
473	1700	G4	23.5157	CpG_islands
474	1700	G5	28.9633	CpG_islands
475	1700	G6	37.8772	CpG_islands
476	1700	G7	47.0515	CpG_islands
477	1800	G1	3.88203	CpG_islands
478	1800	G2	10.3181	CpG_islands
479	1800	G3	17.8146	CpG_islands
480	1800	G4	24.5914	CpG_islands
481	1800	G5	30.5971	CpG_islands
482	1800	G6	39.9774	CpG_islands
483	1800	G7	49.7003	CpG_islands
484	1900	G1	4.03014	CpG_islands
485	1900	G2	10.6679	CpG_islands
486	1900	G3	18.4718	CpG_islands
487	1900	G4	26.2973	CpG_islands
488	1900	G5	32.5531	CpG_islands
489	1900	G6	42.1873	CpG_islands
490	1900	G7	52.1809	CpG_islands
491	2000	G1	4.03496	CpG_islands
492	2000	G2	11.1549	CpG_islands
493	2000	G3	19.5462	CpG_islands
494	2000	G4	27.251	CpG_islands
495	2000	G5	33.8873	CpG_islands
496	2000	G6	44.0627	CpG_islands
497	2000	G7	53.6969	CpG_islands
498	2100	G1	4.23133	CpG_islands
499	2100	G2	11.4208	CpG_islands
500	2100	G3	20.3967	CpG_islands
501	2100	G4	28.7778	CpG_islands
502	2100	G5	35.5862	CpG_islands
503	2100	G6	46.0171	CpG_islands
504	2100	G7	56.1318	CpG_islands
505	2200	G1	4.23509	CpG_islands
506	2200	G2	11.7746	CpG_islands
507	2200	G3	21.1144	CpG_islands
508	2200	G4	29.6142	CpG_islands
509	2200	G5	36.7434	CpG_islands
510	2200	G6	47.3491	CpG_islands
511	2200	G7	57.822	CpG_islands
512	2300	G1	4.35488	CpG_islands
513	2300	G2	12.2734	CpG_islands
514	2300	G3	21.9767	CpG_islands
515	2300	G4	30.7677	CpG_islands
516	2300	G5	38.2608	CpG_islands
517	2300	G6	49.1841	CpG_islands
518	2300	G7	59.5881	CpG_islands
519	2400	G1	4.50596	CpG_islands
520	2400	G2	12.5898	CpG_islands
521	2400	G3	22.7216	CpG_islands
522	2400	G4	31.4865	CpG_islands
523	2400	G5	39.2737	CpG_islands
524	2400	G6	50.3351	CpG_islands
525	2400	G7	60.3516	CpG_islands
526	2500	G1	4.38006	CpG_islands
527	2500	G2	12.6239	CpG_islands
528	2500	G3	23.0938	CpG_islands
529	2500	G4	31.9946	CpG_islands
530	2500	G5	40.3163	CpG_islands
531	2500	G6	51.1947	CpG_islands
532	2500	G7	61.5533	CpG_islands
533	2600	G1	4.71684	CpG_islands
534	2600	G2	13.0711	CpG_islands
535	2600	G3	23.8571	CpG_islands
536	2600	G4	33.098	CpG_islands
537	2600	G5	41.0761	CpG_islands
538	2600	G6	52.0977	CpG_islands
539	2600	G7	62.0261	CpG_islands
540	2700	G1	4.62574	CpG_islands
541	2700	G2	13.3208	CpG_islands
542	2700	G3	24.0258	CpG_islands
543	2700	G4	33.643	CpG_islands
544	2700	G5	41.872	CpG_islands
545	2700	G6	52.9574	CpG_islands
546	2700	G7	63.0068	CpG_islands
547	2800	G1	4.64478	CpG_islands
548	2800	G2	13.3399	CpG_islands
549	2800	G3	24.5411	CpG_islands
550	2800	G4	34.2179	CpG_islands
551	2800	G5	42.6876	CpG_islands
552	2800	G6	53.5469	CpG_islands
553	2800	G7	63.3798	CpG_islands
554	2900	G1	4.70119	CpG_islands
555	2900	G2	13.3042	CpG_islands
556	2900	G3	24.6908	CpG_islands
557	2900	G4	34.2988	CpG_islands
558	2900	G5	42.565	CpG_islands
559	2900	G6	53.8206	CpG_islands
560	2900	G7	63.4406	CpG_islands
561	3000	G1	4.79102	CpG_islands
562	3000	G2	13.4282	CpG_islands
563	3000	G3	25.0886	CpG_islands
564	3000	G4	34.7731	CpG_islands
565	3000	G5	42.998	CpG_islands
566	3000	G6	54.4307	CpG_islands
567	3000	G7	64.1359	CpG_islands
568	3100	G1	4.72132	CpG_islands
569	3100	G2	13.4696	CpG_islands
570	3100	G3	25.2523	CpG_islands
571	3100	G4	35.3692	CpG_islands
572	3100	G5	43.4194	CpG_islands
573	3100	G6	54.3327	CpG_islands
574	3100	G7	64.0237	CpG_islands
575	3200	G1	4.89966	CpG_islands
576	3200	G2	13.7167	CpG_islands
577	3200	G3	25.5731	CpG_islands
578	3200	G4	35.6093	CpG_islands
579	3200	G5	43.7349	CpG_islands
580	3200	G6	54.4913	CpG_islands
581	3200	G7	63.8218	CpG_islands
582	3300	G1	4.91225	CpG_islands
583	3300	G2	13.6429	CpG_islands
584	3300	G3	25.7623	CpG_islands
585	3300	G4	35.6913	CpG_islands
586	3300	G5	44.0814	CpG_islands
587	3300	G6	54.7974	CpG_islands
588	3300	G7	64.2167	CpG_islands
589	3400	G1	4.88683	CpG_islands
590	3400	G2	13.7345	CpG_islands
591	3400	G3	25.7325	CpG_islands
592	3400	G4	36.0683	CpG_islands
593	3400	G5	44.2519	CpG_islands
594	3400	G6	55.1243	CpG_islands
595	3400	G7	64.5934	CpG_islands
596	3500	G1	4.799	CpG_islands
597	3500	G2	13.8063	CpG_islands
598	3500	G3	25.675	CpG_islands
599	3500	G4	35.9599	CpG_islands
600	3500	G5	44.3207	CpG_islands
601	3500	G6	55.0101	CpG_islands
602	3500	G7	64.3097	CpG_islands
603	3600	G1	4.99131	CpG_islands
604	3600	G2	13.938	CpG_islands
605	3600	G3	26.0931	CpG_islands
606	3600	G4	35.9934	CpG_islands
607	3600	G5	44.2408	CpG_islands
608	3600	G6	55.0226	CpG_islands
609	3600	G7	64.4067	CpG_islands
610	3700	G1	4.93584	CpG_islands
611	3700	G2	14.2957	CpG_islands
612	3700	G3	26.3277	CpG_islands
613	3700	G4	36.4252	CpG_islands
614	3700	G5	44.814	CpG_islands
615	3700	G6	55.149	CpG_islands
616	3700	G7	64.6361	CpG_islands
617	3800	G1	4.91625	CpG_islands
618	3800	G2	14.2199	CpG_islands
619	3800	G3	26.3563	CpG_islands
620	3800	G4	36.6519	CpG_islands
621	3800	G5	44.9732	CpG_islands
622	3800	G6	55.5	CpG_islands
623	3800	G7	64.7999	CpG_islands
624	3900	G1	4.98736	CpG_islands
625	3900	G2	13.9516	CpG_islands
626	3900	G3	26.3831	CpG_islands
627	3900	G4	36.4355	CpG_islands
628	3900	G5	45.1173	CpG_islands
629	3900	G6	55.7445	CpG_islands
630	3900	G7	65.1461	CpG_islands
631	4000	G1	5.16168	CpG_islands
632	4000	G2	14.2966	CpG_islands
633	4000	G3	26.4065	CpG_islands
634	4000	G4	36.5696	CpG_islands
635	4000	G5	45.1776	CpG_islands
636	4000	G6	55.9171	CpG_islands
637	4000	G7	65.2779	CpG_islands
638	4100	G1	5.06215	CpG_islands
639	4100	G2	14.0136	CpG_islands
640	4100	G3	26.2783	CpG_islands
641	4100	G4	36.4405	CpG_islands
642	4100	G5	44.9632	CpG_islands
643	4100	G6	55.6028	CpG_islands
644	4100	G7	64.9294	CpG_islands
645	4200	G1	5.07756	CpG_islands
646	4200	G2	14.156	CpG_islands
647	4200	G3	26.6874	CpG_islands
648	4200	G4	36.7885	CpG_islands
649	4200	G5	45.4912	CpG_islands
650	4200	G6	55.9915	CpG_islands
651	4200	G7	64.9661	CpG_islands
652	4300	G1	5.10417	CpG_islands
653	4300	G2	14.0247	CpG_islands
654	4300	G3	26.3485	CpG_islands
655	4300	G4	36.5683	CpG_islands
656	4300	G5	45.096	CpG_islands
657	4300	G6	55.6388	CpG_islands
658	4300	G7	64.7712	CpG_islands
659	4400	G1	4.95879	CpG_islands
660	4400	G2	14.2319	CpG_islands
661	4400	G3	26.8413	CpG_islands
662	4400	G4	36.6759	CpG_islands
663	4400	G5	45.1922	CpG_islands
664	4400	G6	55.7797	CpG_islands
665	4400	G7	65.0551	CpG_islands
666	4500	G1	5.06432	CpG_islands
667	4500	G2	14.3099	CpG_islands
668	4500	G3	26.9851	CpG_islands
669	4500	G4	37.0057	CpG_islands
670	4500	G5	45.5834	CpG_islands
671	4500	G6	56.1319	CpG_islands
672	4500	G7	65.3993	CpG_islands
673	4600	G1	5.02122	CpG_islands
674	4600	G2	14.3867	CpG_islands
675	4600	G3	26.914	CpG_islands
676	4600	G4	36.9837	CpG_islands
677	4600	G5	45.6048	CpG_islands
678	4600	G6	56.1972	CpG_islands
679	4600	G7	65.5494	CpG_islands
680	4700	G1	5.11882	CpG_islands
681	4700	G2	14.3123	CpG_islands
682	4700	G3	26.8461	CpG_islands
683	4700	G4	36.9957	CpG_islands
684	4700	G5	45.5341	CpG_islands
685	4700	G6	55.8869	CpG_islands
686	4700	G7	65.1162	CpG_islands
687	4800	G1	5.13222	CpG_islands
688	4800	G2	14.5595	CpG_islands
689	4800	G3	26.7478	CpG_islands
690	4800	G4	37.1647	CpG_islands
691	4800	G5	45.7956	CpG_islands
692	4800	G6	56.1627	CpG_islands
693	4800	G7	65.4612	CpG_islands
694	4900	G1	5.15995	CpG_islands
695	4900	G2	14.5906	CpG_islands
696	4900	G3	27.2471	CpG_islands
697	4900	G4	37.7415	CpG_islands
698	4900	G5	45.8956	CpG_islands
699	4900	G6	56.6245	CpG_islands
700	4900	G7	65.7781	CpG_islands
701	5000	G1	5.05723	CpG_islands
702	5000	G2	14.2899	CpG_islands
703	5000	G3	27.1019	CpG_islands
704	5000	G4	37.351	CpG_islands
705	5000	G5	45.8809	CpG_islands
706	5000	G6	56.2323	CpG_islands
707	5000	G7	65.3927	CpG_islands
1100	-5000	G1	5.01727	ATAC_NewBorn
2100	-5000	G2	13.6384	ATAC_NewBorn
3100	-5000	G3	27.9086	ATAC_NewBorn
4100	-5000	G4	38.5275	ATAC_NewBorn
5100	-5000	G5	47.2415	ATAC_NewBorn
6100	-5000	G6	59.4346	ATAC_NewBorn
710	-5000	G7	68.817	ATAC_NewBorn
810	-4900	G1	4.97852	ATAC_NewBorn
910	-4900	G2	13.1387	ATAC_NewBorn
1010	-4900	G3	27.7167	ATAC_NewBorn
1110	-4900	G4	38.8627	ATAC_NewBorn
1210	-4900	G5	47.54	ATAC_NewBorn
1310	-4900	G6	59.5197	ATAC_NewBorn
1410	-4900	G7	68.7653	ATAC_NewBorn
1510	-4800	G1	5.06198	ATAC_NewBorn
1610	-4800	G2	13.4255	ATAC_NewBorn
1710	-4800	G3	27.5319	ATAC_NewBorn
1810	-4800	G4	38.5456	ATAC_NewBorn
1910	-4800	G5	46.9507	ATAC_NewBorn
2010	-4800	G6	58.8351	ATAC_NewBorn
2110	-4800	G7	68.7227	ATAC_NewBorn
2210	-4700	G1	4.89651	ATAC_NewBorn
2310	-4700	G2	13.2694	ATAC_NewBorn
2410	-4700	G3	27.5074	ATAC_NewBorn
2510	-4700	G4	37.9635	ATAC_NewBorn
2610	-4700	G5	47.197	ATAC_NewBorn
2710	-4700	G6	58.8773	ATAC_NewBorn
2810	-4700	G7	68.6601	ATAC_NewBorn
2910	-4600	G1	4.90731	ATAC_NewBorn
3010	-4600	G2	13.2955	ATAC_NewBorn
3110	-4600	G3	27.5785	ATAC_NewBorn
3210	-4600	G4	37.9404	ATAC_NewBorn
3310	-4600	G5	46.9401	ATAC_NewBorn
3410	-4600	G6	59.2138	ATAC_NewBorn
3510	-4600	G7	68.9674	ATAC_NewBorn
3610	-4500	G1	4.8856	ATAC_NewBorn
3710	-4500	G2	12.8272	ATAC_NewBorn
3810	-4500	G3	26.9909	ATAC_NewBorn
3910	-4500	G4	38.1465	ATAC_NewBorn
4010	-4500	G5	47.2653	ATAC_NewBorn
4110	-4500	G6	59.56	ATAC_NewBorn
4210	-4500	G7	69.5307	ATAC_NewBorn
4310	-4400	G1	5.0402	ATAC_NewBorn
4410	-4400	G2	13.2052	ATAC_NewBorn
4510	-4400	G3	27.7386	ATAC_NewBorn
4610	-4400	G4	38.144	ATAC_NewBorn
4710	-4400	G5	47.1262	ATAC_NewBorn
4810	-4400	G6	59.3134	ATAC_NewBorn
4910	-4400	G7	69.0567	ATAC_NewBorn
5010	-4300	G1	5.10696	ATAC_NewBorn
5110	-4300	G2	13.4041	ATAC_NewBorn
5210	-4300	G3	28.0097	ATAC_NewBorn
5310	-4300	G4	38.4236	ATAC_NewBorn
5410	-4300	G5	47.4472	ATAC_NewBorn
5510	-4300	G6	59.9777	ATAC_NewBorn
5610	-4300	G7	69.6034	ATAC_NewBorn
5710	-4200	G1	4.47715	ATAC_NewBorn
5810	-4200	G2	12.9403	ATAC_NewBorn
5910	-4200	G3	26.9181	ATAC_NewBorn
6010	-4200	G4	37.292	ATAC_NewBorn
6110	-4200	G5	46.4961	ATAC_NewBorn
6210	-4200	G6	58.7591	ATAC_NewBorn
6310	-4200	G7	68.2299	ATAC_NewBorn
6410	-4100	G1	4.74619	ATAC_NewBorn
6510	-4100	G2	12.3162	ATAC_NewBorn
6610	-4100	G3	26.322	ATAC_NewBorn
6710	-4100	G4	36.4064	ATAC_NewBorn
6810	-4100	G5	45.5117	ATAC_NewBorn
6910	-4100	G6	58.044	ATAC_NewBorn
708	-4100	G7	67.796	ATAC_NewBorn
711	-4000	G1	4.84689	ATAC_NewBorn
721	-4000	G2	12.7424	ATAC_NewBorn
731	-4000	G3	26.5814	ATAC_NewBorn
741	-4000	G4	36.9714	ATAC_NewBorn
751	-4000	G5	45.9934	ATAC_NewBorn
761	-4000	G6	58.7762	ATAC_NewBorn
771	-4000	G7	68.5464	ATAC_NewBorn
781	-3900	G1	4.66413	ATAC_NewBorn
791	-3900	G2	12.5783	ATAC_NewBorn
801	-3900	G3	26.4527	ATAC_NewBorn
811	-3900	G4	36.694	ATAC_NewBorn
821	-3900	G5	45.3209	ATAC_NewBorn
831	-3900	G6	57.7176	ATAC_NewBorn
841	-3900	G7	67.5836	ATAC_NewBorn
851	-3800	G1	4.4384	ATAC_NewBorn
861	-3800	G2	12.2455	ATAC_NewBorn
871	-3800	G3	25.8747	ATAC_NewBorn
881	-3800	G4	35.6567	ATAC_NewBorn
891	-3800	G5	45.0709	ATAC_NewBorn
901	-3800	G6	57.5028	ATAC_NewBorn
911	-3800	G7	67.5974	ATAC_NewBorn
921	-3700	G1	4.53935	ATAC_NewBorn
931	-3700	G2	12.0715	ATAC_NewBorn
941	-3700	G3	25.2458	ATAC_NewBorn
951	-3700	G4	35.0742	ATAC_NewBorn
961	-3700	G5	44.2826	ATAC_NewBorn
971	-3700	G6	57.173	ATAC_NewBorn
981	-3700	G7	67.3952	ATAC_NewBorn
991	-3600	G1	4.60154	ATAC_NewBorn
1001	-3600	G2	11.6557	ATAC_NewBorn
1011	-3600	G3	25.0779	ATAC_NewBorn
1021	-3600	G4	34.9196	ATAC_NewBorn
1031	-3600	G5	44.2126	ATAC_NewBorn
1041	-3600	G6	56.8962	ATAC_NewBorn
1051	-3600	G7	67.0501	ATAC_NewBorn
1061	-3500	G1	4.49779	ATAC_NewBorn
1071	-3500	G2	11.8238	ATAC_NewBorn
1081	-3500	G3	25.0175	ATAC_NewBorn
1091	-3500	G4	34.7926	ATAC_NewBorn
1101	-3500	G5	44.2756	ATAC_NewBorn
1111	-3500	G6	57.0009	ATAC_NewBorn
1121	-3500	G7	67.1087	ATAC_NewBorn
1131	-3400	G1	4.28271	ATAC_NewBorn
1141	-3400	G2	11.3112	ATAC_NewBorn
1151	-3400	G3	24.2477	ATAC_NewBorn
1161	-3400	G4	34.2878	ATAC_NewBorn
1171	-3400	G5	43.5866	ATAC_NewBorn
1181	-3400	G6	56.4913	ATAC_NewBorn
1191	-3400	G7	66.3061	ATAC_NewBorn
1201	-3300	G1	4.18368	ATAC_NewBorn
1211	-3300	G2	11.4819	ATAC_NewBorn
1221	-3300	G3	24.325	ATAC_NewBorn
1231	-3300	G4	34.062	ATAC_NewBorn
1241	-3300	G5	43.0385	ATAC_NewBorn
1251	-3300	G6	55.9889	ATAC_NewBorn
1261	-3300	G7	65.8358	ATAC_NewBorn
1271	-3200	G1	4.11534	ATAC_NewBorn
1281	-3200	G2	10.8003	ATAC_NewBorn
1291	-3200	G3	23.4563	ATAC_NewBorn
1301	-3200	G4	33.0686	ATAC_NewBorn
1311	-3200	G5	42.4282	ATAC_NewBorn
1321	-3200	G6	55.3574	ATAC_NewBorn
1331	-3200	G7	65.6055	ATAC_NewBorn
1341	-3100	G1	3.90575	ATAC_NewBorn
1351	-3100	G2	10.5755	ATAC_NewBorn
1361	-3100	G3	23.0748	ATAC_NewBorn
1371	-3100	G4	32.6151	ATAC_NewBorn
1381	-3100	G5	41.2303	ATAC_NewBorn
1391	-3100	G6	54.4894	ATAC_NewBorn
1401	-3100	G7	65.0891	ATAC_NewBorn
1411	-3000	G1	4.04457	ATAC_NewBorn
1421	-3000	G2	10.4619	ATAC_NewBorn
1431	-3000	G3	23.096	ATAC_NewBorn
1441	-3000	G4	32.4181	ATAC_NewBorn
1451	-3000	G5	41.4174	ATAC_NewBorn
1461	-3000	G6	54.0528	ATAC_NewBorn
1471	-3000	G7	64.7294	ATAC_NewBorn
1481	-2900	G1	3.62978	ATAC_NewBorn
1491	-2900	G2	10.3107	ATAC_NewBorn
1501	-2900	G3	22.1369	ATAC_NewBorn
1511	-2900	G4	31.5841	ATAC_NewBorn
1521	-2900	G5	40.274	ATAC_NewBorn
1531	-2900	G6	53.0046	ATAC_NewBorn
1541	-2900	G7	64.0039	ATAC_NewBorn
1551	-2800	G1	3.75304	ATAC_NewBorn
1561	-2800	G2	9.71775	ATAC_NewBorn
1571	-2800	G3	20.9021	ATAC_NewBorn
1581	-2800	G4	30.1279	ATAC_NewBorn
1591	-2800	G5	38.4038	ATAC_NewBorn
1601	-2800	G6	51.3777	ATAC_NewBorn
1611	-2800	G7	61.9912	ATAC_NewBorn
1621	-2700	G1	3.71365	ATAC_NewBorn
1631	-2700	G2	9.91091	ATAC_NewBorn
1641	-2700	G3	20.48	ATAC_NewBorn
1651	-2700	G4	28.8095	ATAC_NewBorn
1661	-2700	G5	37.3766	ATAC_NewBorn
1671	-2700	G6	50.3754	ATAC_NewBorn
1681	-2700	G7	61.2297	ATAC_NewBorn
1691	-2600	G1	3.64415	ATAC_NewBorn
1701	-2600	G2	9.08219	ATAC_NewBorn
1711	-2600	G3	19.5777	ATAC_NewBorn
1721	-2600	G4	27.934	ATAC_NewBorn
1731	-2600	G5	35.8651	ATAC_NewBorn
1741	-2600	G6	48.2835	ATAC_NewBorn
1751	-2600	G7	59.6724	ATAC_NewBorn
1761	-2500	G1	3.60868	ATAC_NewBorn
1771	-2500	G2	8.78826	ATAC_NewBorn
1781	-2500	G3	18.4683	ATAC_NewBorn
1791	-2500	G4	26.2015	ATAC_NewBorn
1801	-2500	G5	34.0007	ATAC_NewBorn
1811	-2500	G6	46.5135	ATAC_NewBorn
1821	-2500	G7	57.594	ATAC_NewBorn
1831	-2400	G1	3.32397	ATAC_NewBorn
1841	-2400	G2	8.45482	ATAC_NewBorn
1851	-2400	G3	17.6981	ATAC_NewBorn
1861	-2400	G4	25.3389	ATAC_NewBorn
1871	-2400	G5	32.8607	ATAC_NewBorn
1881	-2400	G6	45.0834	ATAC_NewBorn
1891	-2400	G7	56.2094	ATAC_NewBorn
1901	-2300	G1	3.1784	ATAC_NewBorn
1911	-2300	G2	7.79807	ATAC_NewBorn
1921	-2300	G3	16.8449	ATAC_NewBorn
1931	-2300	G4	24.4475	ATAC_NewBorn
1941	-2300	G5	31.6452	ATAC_NewBorn
1951	-2300	G6	43.6318	ATAC_NewBorn
1961	-2300	G7	55.0145	ATAC_NewBorn
1971	-2200	G1	2.84565	ATAC_NewBorn
1981	-2200	G2	7.44539	ATAC_NewBorn
1991	-2200	G3	15.7162	ATAC_NewBorn
2001	-2200	G4	22.3621	ATAC_NewBorn
2011	-2200	G5	29.0085	ATAC_NewBorn
2021	-2200	G6	40.9526	ATAC_NewBorn
2031	-2200	G7	51.8849	ATAC_NewBorn
2041	-2100	G1	2.77498	ATAC_NewBorn
2051	-2100	G2	6.87319	ATAC_NewBorn
2061	-2100	G3	14.1679	ATAC_NewBorn
2071	-2100	G4	20.6725	ATAC_NewBorn
2081	-2100	G5	27.194	ATAC_NewBorn
2091	-2100	G6	38.3082	ATAC_NewBorn
2101	-2100	G7	48.7078	ATAC_NewBorn
2111	-2000	G1	2.69754	ATAC_NewBorn
2121	-2000	G2	6.55089	ATAC_NewBorn
2131	-2000	G3	12.8971	ATAC_NewBorn
2141	-2000	G4	18.7751	ATAC_NewBorn
2151	-2000	G5	24.7485	ATAC_NewBorn
2161	-2000	G6	35.3809	ATAC_NewBorn
2171	-2000	G7	45.4365	ATAC_NewBorn
2181	-1900	G1	2.40076	ATAC_NewBorn
2191	-1900	G2	5.875	ATAC_NewBorn
2201	-1900	G3	11.8697	ATAC_NewBorn
2211	-1900	G4	16.9625	ATAC_NewBorn
2221	-1900	G5	22.8227	ATAC_NewBorn
2231	-1900	G6	32.6226	ATAC_NewBorn
2241	-1900	G7	42.4233	ATAC_NewBorn
2251	-1800	G1	2.29	ATAC_NewBorn
2261	-1800	G2	5.41045	ATAC_NewBorn
2271	-1800	G3	10.4476	ATAC_NewBorn
2281	-1800	G4	15.0961	ATAC_NewBorn
2291	-1800	G5	20.2787	ATAC_NewBorn
2301	-1800	G6	29.4147	ATAC_NewBorn
2311	-1800	G7	38.3963	ATAC_NewBorn
2321	-1700	G1	2.04187	ATAC_NewBorn
2331	-1700	G2	4.77135	ATAC_NewBorn
2341	-1700	G3	9.16809	ATAC_NewBorn
2351	-1700	G4	13.363	ATAC_NewBorn
2361	-1700	G5	17.8301	ATAC_NewBorn
2371	-1700	G6	26.4661	ATAC_NewBorn
2381	-1700	G7	34.6063	ATAC_NewBorn
2391	-1600	G1	2.09275	ATAC_NewBorn
2401	-1600	G2	4.37166	ATAC_NewBorn
2411	-1600	G3	8.26939	ATAC_NewBorn
2421	-1600	G4	11.9173	ATAC_NewBorn
2431	-1600	G5	15.6667	ATAC_NewBorn
2441	-1600	G6	23.4386	ATAC_NewBorn
2451	-1600	G7	31.1313	ATAC_NewBorn
2461	-1500	G1	1.97367	ATAC_NewBorn
2471	-1500	G2	3.94213	ATAC_NewBorn
2481	-1500	G3	7.05124	ATAC_NewBorn
2491	-1500	G4	10.5743	ATAC_NewBorn
2501	-1500	G5	13.7256	ATAC_NewBorn
2511	-1500	G6	20.1348	ATAC_NewBorn
2521	-1500	G7	27.1834	ATAC_NewBorn
2531	-1400	G1	1.8127	ATAC_NewBorn
2541	-1400	G2	3.4506	ATAC_NewBorn
2551	-1400	G3	6.25019	ATAC_NewBorn
2561	-1400	G4	8.69493	ATAC_NewBorn
2571	-1400	G5	11.5217	ATAC_NewBorn
2581	-1400	G6	17.1588	ATAC_NewBorn
2591	-1400	G7	23.103	ATAC_NewBorn
2601	-1300	G1	1.87783	ATAC_NewBorn
2611	-1300	G2	3.22457	ATAC_NewBorn
2621	-1300	G3	5.44776	ATAC_NewBorn
2631	-1300	G4	7.54195	ATAC_NewBorn
2641	-1300	G5	10.2147	ATAC_NewBorn
2651	-1300	G6	14.6683	ATAC_NewBorn
2661	-1300	G7	19.861	ATAC_NewBorn
2671	-1200	G1	1.61066	ATAC_NewBorn
2681	-1200	G2	2.72624	ATAC_NewBorn
2691	-1200	G3	4.73442	ATAC_NewBorn
2701	-1200	G4	6.31934	ATAC_NewBorn
2711	-1200	G5	8.5054	ATAC_NewBorn
2721	-1200	G6	12.3466	ATAC_NewBorn
2731	-1200	G7	16.3734	ATAC_NewBorn
2741	-1100	G1	1.64271	ATAC_NewBorn
2751	-1100	G2	2.56227	ATAC_NewBorn
2761	-1100	G3	4.04493	ATAC_NewBorn
2771	-1100	G4	5.47084	ATAC_NewBorn
2781	-1100	G5	7.14797	ATAC_NewBorn
2791	-1100	G6	10.3974	ATAC_NewBorn
2801	-1100	G7	13.7613	ATAC_NewBorn
2811	-1000	G1	1.6123	ATAC_NewBorn
2821	-1000	G2	2.28639	ATAC_NewBorn
2831	-1000	G3	3.52722	ATAC_NewBorn
2841	-1000	G4	4.71891	ATAC_NewBorn
2851	-1000	G5	5.97325	ATAC_NewBorn
2861	-1000	G6	8.40111	ATAC_NewBorn
2871	-1000	G7	11.1246	ATAC_NewBorn
2881	-900	G1	1.30381	ATAC_NewBorn
2891	-900	G2	1.89455	ATAC_NewBorn
2901	-900	G3	2.81375	ATAC_NewBorn
2911	-900	G4	3.68045	ATAC_NewBorn
2921	-900	G5	4.7169	ATAC_NewBorn
2931	-900	G6	6.44126	ATAC_NewBorn
2941	-900	G7	8.44035	ATAC_NewBorn
2951	-800	G1	1.28971	ATAC_NewBorn
2961	-800	G2	1.68988	ATAC_NewBorn
2971	-800	G3	2.55526	ATAC_NewBorn
2981	-800	G4	3.12804	ATAC_NewBorn
2991	-800	G5	3.94223	ATAC_NewBorn
3001	-800	G6	5.37597	ATAC_NewBorn
3011	-800	G7	6.75466	ATAC_NewBorn
3021	-700	G1	1.22792	ATAC_NewBorn
3031	-700	G2	1.58733	ATAC_NewBorn
3041	-700	G3	2.12762	ATAC_NewBorn
3051	-700	G4	2.4987	ATAC_NewBorn
3061	-700	G5	3.20917	ATAC_NewBorn
3071	-700	G6	4.24483	ATAC_NewBorn
3081	-700	G7	5.25502	ATAC_NewBorn
3091	-600	G1	1.33049	ATAC_NewBorn
3101	-600	G2	1.48018	ATAC_NewBorn
3111	-600	G3	2.07245	ATAC_NewBorn
3121	-600	G4	2.34437	ATAC_NewBorn
3131	-600	G5	2.91127	ATAC_NewBorn
3141	-600	G6	3.68659	ATAC_NewBorn
3151	-600	G7	4.55079	ATAC_NewBorn
3161	-500	G1	1.39476	ATAC_NewBorn
3171	-500	G2	1.53808	ATAC_NewBorn
3181	-500	G3	2.02856	ATAC_NewBorn
3191	-500	G4	2.3217	ATAC_NewBorn
3201	-500	G5	2.82084	ATAC_NewBorn
3211	-500	G6	3.43385	ATAC_NewBorn
3221	-500	G7	4.09488	ATAC_NewBorn
3231	-400	G1	1.4806	ATAC_NewBorn
3241	-400	G2	1.54495	ATAC_NewBorn
3251	-400	G3	1.92968	ATAC_NewBorn
3261	-400	G4	2.25405	ATAC_NewBorn
3271	-400	G5	2.76595	ATAC_NewBorn
3281	-400	G6	3.45184	ATAC_NewBorn
3291	-400	G7	4.09257	ATAC_NewBorn
3301	-300	G1	1.31028	ATAC_NewBorn
3311	-300	G2	1.35598	ATAC_NewBorn
3321	-300	G3	1.75976	ATAC_NewBorn
3331	-300	G4	2.03116	ATAC_NewBorn
3341	-300	G5	2.43912	ATAC_NewBorn
3351	-300	G6	3.02712	ATAC_NewBorn
3361	-300	G7	3.54098	ATAC_NewBorn
3371	-200	G1	1.18281	ATAC_NewBorn
3381	-200	G2	1.17744	ATAC_NewBorn
3391	-200	G3	1.59831	ATAC_NewBorn
3401	-200	G4	1.8165	ATAC_NewBorn
3411	-200	G5	2.19181	ATAC_NewBorn
3421	-200	G6	2.86757	ATAC_NewBorn
3431	-200	G7	3.35973	ATAC_NewBorn
3441	-100	G1	1.19168	ATAC_NewBorn
3451	-100	G2	1.24321	ATAC_NewBorn
3461	-100	G3	1.7844	ATAC_NewBorn
3471	-100	G4	1.99164	ATAC_NewBorn
3481	-100	G5	2.39851	ATAC_NewBorn
3491	-100	G6	3.22373	ATAC_NewBorn
3501	-100	G7	3.83543	ATAC_NewBorn
3511	0	G1	1.22555	ATAC_NewBorn
3521	0	G2	1.24614	ATAC_NewBorn
3531	0	G3	1.79917	ATAC_NewBorn
3541	0	G4	1.92788	ATAC_NewBorn
3551	0	G5	2.37528	ATAC_NewBorn
3561	0	G6	3.27418	ATAC_NewBorn
3571	0	G7	3.82865	ATAC_NewBorn
3581	100	G1	1.16337	ATAC_NewBorn
3591	100	G2	1.20488	ATAC_NewBorn
3601	100	G3	1.7634	ATAC_NewBorn
3611	100	G4	1.90518	ATAC_NewBorn
3621	100	G5	2.37652	ATAC_NewBorn
3631	100	G6	3.18471	ATAC_NewBorn
3641	100	G7	3.73238	ATAC_NewBorn
3651	200	G1	1.23313	ATAC_NewBorn
3661	200	G2	1.21956	ATAC_NewBorn
3671	200	G3	1.60101	ATAC_NewBorn
3681	200	G4	1.79071	ATAC_NewBorn
3691	200	G5	2.25963	ATAC_NewBorn
3701	200	G6	2.84662	ATAC_NewBorn
3711	200	G7	3.32943	ATAC_NewBorn
3721	300	G1	1.30447	ATAC_NewBorn
3731	300	G2	1.3917	ATAC_NewBorn
3741	300	G3	1.81045	ATAC_NewBorn
3751	300	G4	1.932	ATAC_NewBorn
3761	300	G5	2.47011	ATAC_NewBorn
3771	300	G6	3.00062	ATAC_NewBorn
3781	300	G7	3.48343	ATAC_NewBorn
3791	400	G1	1.40161	ATAC_NewBorn
3801	400	G2	1.57957	ATAC_NewBorn
3811	400	G3	1.94293	ATAC_NewBorn
3821	400	G4	2.19198	ATAC_NewBorn
3831	400	G5	2.72158	ATAC_NewBorn
3841	400	G6	3.39479	ATAC_NewBorn
3851	400	G7	3.87997	ATAC_NewBorn
3861	500	G1	1.42533	ATAC_NewBorn
3871	500	G2	1.48764	ATAC_NewBorn
3881	500	G3	1.9512	ATAC_NewBorn
3891	500	G4	2.21036	ATAC_NewBorn
3901	500	G5	2.72728	ATAC_NewBorn
3911	500	G6	3.32296	ATAC_NewBorn
3921	500	G7	4.03833	ATAC_NewBorn
3931	600	G1	1.3617	ATAC_NewBorn
3941	600	G2	1.55665	ATAC_NewBorn
3951	600	G3	2.00845	ATAC_NewBorn
3961	600	G4	2.37747	ATAC_NewBorn
3971	600	G5	2.97577	ATAC_NewBorn
3981	600	G6	3.65013	ATAC_NewBorn
3991	600	G7	4.48594	ATAC_NewBorn
4001	700	G1	1.31714	ATAC_NewBorn
4011	700	G2	1.49693	ATAC_NewBorn
4021	700	G3	2.08242	ATAC_NewBorn
4031	700	G4	2.67162	ATAC_NewBorn
4041	700	G5	3.34584	ATAC_NewBorn
4051	700	G6	4.20984	ATAC_NewBorn
4061	700	G7	5.32271	ATAC_NewBorn
4071	800	G1	1.3346	ATAC_NewBorn
4081	800	G2	1.74304	ATAC_NewBorn
4091	800	G3	2.45445	ATAC_NewBorn
4101	800	G4	2.99894	ATAC_NewBorn
4111	800	G5	3.78359	ATAC_NewBorn
4121	800	G6	5.08984	ATAC_NewBorn
4131	800	G7	6.48593	ATAC_NewBorn
4141	900	G1	1.45827	ATAC_NewBorn
4151	900	G2	1.81994	ATAC_NewBorn
4161	900	G3	2.7451	ATAC_NewBorn
4171	900	G4	3.61543	ATAC_NewBorn
4181	900	G5	4.56549	ATAC_NewBorn
4191	900	G6	6.24373	ATAC_NewBorn
4201	900	G7	8.21044	ATAC_NewBorn
4211	1000	G1	1.58003	ATAC_NewBorn
4221	1000	G2	2.16537	ATAC_NewBorn
4231	1000	G3	3.50195	ATAC_NewBorn
4241	1000	G4	4.37989	ATAC_NewBorn
4251	1000	G5	5.7336	ATAC_NewBorn
4261	1000	G6	7.87659	ATAC_NewBorn
4271	1000	G7	10.4276	ATAC_NewBorn
4281	1100	G1	1.66744	ATAC_NewBorn
4291	1100	G2	2.42214	ATAC_NewBorn
4301	1100	G3	4.03788	ATAC_NewBorn
4311	1100	G4	5.28308	ATAC_NewBorn
4321	1100	G5	6.76074	ATAC_NewBorn
4331	1100	G6	9.75918	ATAC_NewBorn
4341	1100	G7	12.8223	ATAC_NewBorn
4351	1200	G1	1.67577	ATAC_NewBorn
4361	1200	G2	2.74718	ATAC_NewBorn
4371	1200	G3	4.5146	ATAC_NewBorn
4381	1200	G4	6.10459	ATAC_NewBorn
4391	1200	G5	8.07101	ATAC_NewBorn
4401	1200	G6	11.8845	ATAC_NewBorn
4411	1200	G7	15.8624	ATAC_NewBorn
4421	1300	G1	1.92454	ATAC_NewBorn
4431	1300	G2	3.19408	ATAC_NewBorn
4441	1300	G3	5.35977	ATAC_NewBorn
4451	1300	G4	7.40935	ATAC_NewBorn
4461	1300	G5	9.71784	ATAC_NewBorn
4471	1300	G6	14.2036	ATAC_NewBorn
4481	1300	G7	19.1306	ATAC_NewBorn
4491	1400	G1	1.92492	ATAC_NewBorn
4501	1400	G2	3.32333	ATAC_NewBorn
4511	1400	G3	5.96587	ATAC_NewBorn
4521	1400	G4	8.62916	ATAC_NewBorn
4531	1400	G5	11.232	ATAC_NewBorn
4541	1400	G6	16.6494	ATAC_NewBorn
4551	1400	G7	22.6898	ATAC_NewBorn
4561	1500	G1	2.04888	ATAC_NewBorn
4571	1500	G2	4.06275	ATAC_NewBorn
4581	1500	G3	7.42166	ATAC_NewBorn
4591	1500	G4	10.5263	ATAC_NewBorn
4601	1500	G5	13.8871	ATAC_NewBorn
4611	1500	G6	20.3228	ATAC_NewBorn
4621	1500	G7	27.0938	ATAC_NewBorn
4631	1600	G1	2.22655	ATAC_NewBorn
4641	1600	G2	4.52943	ATAC_NewBorn
4651	1600	G3	8.51009	ATAC_NewBorn
4661	1600	G4	12.1635	ATAC_NewBorn
4671	1600	G5	15.7925	ATAC_NewBorn
4681	1600	G6	22.9724	ATAC_NewBorn
4691	1600	G7	30.7059	ATAC_NewBorn
4701	1700	G1	2.25926	ATAC_NewBorn
4711	1700	G2	4.77183	ATAC_NewBorn
4721	1700	G3	8.92559	ATAC_NewBorn
4731	1700	G4	13.1787	ATAC_NewBorn
4741	1700	G5	17.3882	ATAC_NewBorn
4751	1700	G6	25.9786	ATAC_NewBorn
4761	1700	G7	34.3728	ATAC_NewBorn
4771	1800	G1	2.37346	ATAC_NewBorn
4781	1800	G2	5.30291	ATAC_NewBorn
4791	1800	G3	10.5227	ATAC_NewBorn
4801	1800	G4	14.8216	ATAC_NewBorn
4811	1800	G5	19.7215	ATAC_NewBorn
4821	1800	G6	28.7532	ATAC_NewBorn
4831	1800	G7	37.9478	ATAC_NewBorn
4841	1900	G1	2.59189	ATAC_NewBorn
4851	1900	G2	5.79383	ATAC_NewBorn
4861	1900	G3	11.6315	ATAC_NewBorn
4871	1900	G4	16.8506	ATAC_NewBorn
4881	1900	G5	21.9704	ATAC_NewBorn
4891	1900	G6	31.7715	ATAC_NewBorn
4901	1900	G7	41.2767	ATAC_NewBorn
4911	2000	G1	2.66587	ATAC_NewBorn
4921	2000	G2	6.24129	ATAC_NewBorn
4931	2000	G3	12.9815	ATAC_NewBorn
4941	2000	G4	18.4739	ATAC_NewBorn
4951	2000	G5	24.183	ATAC_NewBorn
4961	2000	G6	34.7443	ATAC_NewBorn
4971	2000	G7	44.6767	ATAC_NewBorn
4981	2100	G1	2.65393	ATAC_NewBorn
4991	2100	G2	6.54122	ATAC_NewBorn
5001	2100	G3	13.714	ATAC_NewBorn
5011	2100	G4	20.1	ATAC_NewBorn
5021	2100	G5	26.3472	ATAC_NewBorn
5031	2100	G6	37.2428	ATAC_NewBorn
5041	2100	G7	47.9691	ATAC_NewBorn
5051	2200	G1	3.00003	ATAC_NewBorn
5061	2200	G2	7.12136	ATAC_NewBorn
5071	2200	G3	15.0038	ATAC_NewBorn
5081	2200	G4	21.9662	ATAC_NewBorn
5091	2200	G5	28.6979	ATAC_NewBorn
5101	2200	G6	40.3192	ATAC_NewBorn
5111	2200	G7	51.0351	ATAC_NewBorn
5121	2300	G1	3.11019	ATAC_NewBorn
5131	2300	G2	7.81189	ATAC_NewBorn
5141	2300	G3	15.8802	ATAC_NewBorn
5151	2300	G4	23.3841	ATAC_NewBorn
5161	2300	G5	30.685	ATAC_NewBorn
5171	2300	G6	42.9488	ATAC_NewBorn
5181	2300	G7	54.056	ATAC_NewBorn
5191	2400	G1	3.30236	ATAC_NewBorn
5201	2400	G2	8.36051	ATAC_NewBorn
5211	2400	G3	17.3316	ATAC_NewBorn
5221	2400	G4	25.2208	ATAC_NewBorn
5231	2400	G5	32.6301	ATAC_NewBorn
5241	2400	G6	44.7552	ATAC_NewBorn
5251	2400	G7	56.4267	ATAC_NewBorn
5261	2500	G1	3.35987	ATAC_NewBorn
5271	2500	G2	8.71483	ATAC_NewBorn
5281	2500	G3	18.812	ATAC_NewBorn
5291	2500	G4	26.9379	ATAC_NewBorn
5301	2500	G5	34.3603	ATAC_NewBorn
5311	2500	G6	47.5351	ATAC_NewBorn
5321	2500	G7	58.8176	ATAC_NewBorn
5331	2600	G1	3.63708	ATAC_NewBorn
5341	2600	G2	8.889	ATAC_NewBorn
5351	2600	G3	19.4683	ATAC_NewBorn
5361	2600	G4	28.119	ATAC_NewBorn
5371	2600	G5	36.399	ATAC_NewBorn
5381	2600	G6	48.9853	ATAC_NewBorn
5391	2600	G7	60.4523	ATAC_NewBorn
5401	2700	G1	3.65984	ATAC_NewBorn
5411	2700	G2	9.48646	ATAC_NewBorn
5421	2700	G3	20.3653	ATAC_NewBorn
5431	2700	G4	29.0262	ATAC_NewBorn
5441	2700	G5	37.681	ATAC_NewBorn
5451	2700	G6	50.6485	ATAC_NewBorn
5461	2700	G7	61.6804	ATAC_NewBorn
5471	2800	G1	3.61447	ATAC_NewBorn
5481	2800	G2	9.94635	ATAC_NewBorn
5491	2800	G3	21.191	ATAC_NewBorn
5501	2800	G4	30.1738	ATAC_NewBorn
5511	2800	G5	39.0418	ATAC_NewBorn
5521	2800	G6	52.1667	ATAC_NewBorn
5531	2800	G7	63.4085	ATAC_NewBorn
5541	2900	G1	3.66318	ATAC_NewBorn
5551	2900	G2	9.82836	ATAC_NewBorn
5561	2900	G3	21.9354	ATAC_NewBorn
5571	2900	G4	30.6699	ATAC_NewBorn
5581	2900	G5	39.839	ATAC_NewBorn
5591	2900	G6	52.9333	ATAC_NewBorn
5601	2900	G7	63.9678	ATAC_NewBorn
5611	3000	G1	3.85282	ATAC_NewBorn
5621	3000	G2	10.1139	ATAC_NewBorn
5631	3000	G3	22.5285	ATAC_NewBorn
5641	3000	G4	32.0603	ATAC_NewBorn
5651	3000	G5	40.4426	ATAC_NewBorn
5661	3000	G6	53.7777	ATAC_NewBorn
5671	3000	G7	64.7408	ATAC_NewBorn
5681	3100	G1	3.90577	ATAC_NewBorn
5691	3100	G2	10.6799	ATAC_NewBorn
5701	3100	G3	22.828	ATAC_NewBorn
5711	3100	G4	33.2771	ATAC_NewBorn
5721	3100	G5	41.5734	ATAC_NewBorn
5731	3100	G6	54.9818	ATAC_NewBorn
5741	3100	G7	65.7547	ATAC_NewBorn
5751	3200	G1	3.95589	ATAC_NewBorn
5761	3200	G2	10.9387	ATAC_NewBorn
5771	3200	G3	23.921	ATAC_NewBorn
5781	3200	G4	33.8959	ATAC_NewBorn
5791	3200	G5	42.9522	ATAC_NewBorn
5801	3200	G6	55.7208	ATAC_NewBorn
5811	3200	G7	67.0313	ATAC_NewBorn
5821	3300	G1	4.01537	ATAC_NewBorn
5831	3300	G2	11.3708	ATAC_NewBorn
5841	3300	G3	24.9229	ATAC_NewBorn
5851	3300	G4	34.7723	ATAC_NewBorn
5861	3300	G5	43.9848	ATAC_NewBorn
5871	3300	G6	57.2826	ATAC_NewBorn
5881	3300	G7	67.6302	ATAC_NewBorn
5891	3400	G1	4.24935	ATAC_NewBorn
5901	3400	G2	11.6507	ATAC_NewBorn
5911	3400	G3	25.7573	ATAC_NewBorn
5921	3400	G4	35.2165	ATAC_NewBorn
5931	3400	G5	44.18	ATAC_NewBorn
5941	3400	G6	57.5211	ATAC_NewBorn
5951	3400	G7	68.0493	ATAC_NewBorn
5961	3500	G1	4.51802	ATAC_NewBorn
5971	3500	G2	11.5602	ATAC_NewBorn
5981	3500	G3	25.6359	ATAC_NewBorn
5991	3500	G4	35.1341	ATAC_NewBorn
6001	3500	G5	44.8213	ATAC_NewBorn
6011	3500	G6	57.9707	ATAC_NewBorn
6021	3500	G7	68.8258	ATAC_NewBorn
6031	3600	G1	4.44393	ATAC_NewBorn
6041	3600	G2	12.0428	ATAC_NewBorn
6051	3600	G3	25.5296	ATAC_NewBorn
6061	3600	G4	35.6624	ATAC_NewBorn
6071	3600	G5	45.2127	ATAC_NewBorn
6081	3600	G6	57.6229	ATAC_NewBorn
6091	3600	G7	68.0541	ATAC_NewBorn
6101	3700	G1	4.5933	ATAC_NewBorn
6111	3700	G2	11.8881	ATAC_NewBorn
6121	3700	G3	25.5307	ATAC_NewBorn
6131	3700	G4	36.0154	ATAC_NewBorn
6141	3700	G5	45.6344	ATAC_NewBorn
6151	3700	G6	57.9083	ATAC_NewBorn
6161	3700	G7	68.5243	ATAC_NewBorn
6171	3800	G1	4.41789	ATAC_NewBorn
6181	3800	G2	12.1065	ATAC_NewBorn
6191	3800	G3	26.0833	ATAC_NewBorn
6201	3800	G4	36.3616	ATAC_NewBorn
6211	3800	G5	45.713	ATAC_NewBorn
6221	3800	G6	58.2865	ATAC_NewBorn
6231	3800	G7	68.7564	ATAC_NewBorn
6241	3900	G1	4.52606	ATAC_NewBorn
6251	3900	G2	12.4678	ATAC_NewBorn
6261	3900	G3	26.8251	ATAC_NewBorn
6271	3900	G4	37.2457	ATAC_NewBorn
6281	3900	G5	46.4241	ATAC_NewBorn
6291	3900	G6	59.1971	ATAC_NewBorn
6301	3900	G7	68.9536	ATAC_NewBorn
6311	4000	G1	4.83229	ATAC_NewBorn
6321	4000	G2	12.6513	ATAC_NewBorn
6331	4000	G3	27.6058	ATAC_NewBorn
6341	4000	G4	37.5924	ATAC_NewBorn
6351	4000	G5	46.9045	ATAC_NewBorn
6361	4000	G6	59.3958	ATAC_NewBorn
6371	4000	G7	69.1472	ATAC_NewBorn
6381	4100	G1	5.08346	ATAC_NewBorn
6391	4100	G2	13.0286	ATAC_NewBorn
6401	4100	G3	27.2454	ATAC_NewBorn
6411	4100	G4	37.6394	ATAC_NewBorn
6421	4100	G5	46.7966	ATAC_NewBorn
6431	4100	G6	58.9229	ATAC_NewBorn
6441	4100	G7	69.2127	ATAC_NewBorn
6451	4200	G1	4.81885	ATAC_NewBorn
6461	4200	G2	12.8841	ATAC_NewBorn
6471	4200	G3	27.5168	ATAC_NewBorn
6481	4200	G4	37.3756	ATAC_NewBorn
6491	4200	G5	46.7422	ATAC_NewBorn
6501	4200	G6	59.4301	ATAC_NewBorn
6511	4200	G7	69.4401	ATAC_NewBorn
6521	4300	G1	5.26409	ATAC_NewBorn
6531	4300	G2	13.444	ATAC_NewBorn
6541	4300	G3	27.7414	ATAC_NewBorn
6551	4300	G4	38.5758	ATAC_NewBorn
6561	4300	G5	48.242	ATAC_NewBorn
6571	4300	G6	60.6723	ATAC_NewBorn
6581	4300	G7	69.9507	ATAC_NewBorn
6591	4400	G1	4.84945	ATAC_NewBorn
6601	4400	G2	12.9355	ATAC_NewBorn
6611	4400	G3	27.2734	ATAC_NewBorn
6621	4400	G4	38.0775	ATAC_NewBorn
6631	4400	G5	47.5699	ATAC_NewBorn
6641	4400	G6	59.9172	ATAC_NewBorn
6651	4400	G7	69.6421	ATAC_NewBorn
6661	4500	G1	5.22272	ATAC_NewBorn
6671	4500	G2	13.2035	ATAC_NewBorn
6681	4500	G3	28.2528	ATAC_NewBorn
6691	4500	G4	38.8545	ATAC_NewBorn
6701	4500	G5	48.0891	ATAC_NewBorn
6711	4500	G6	60.4926	ATAC_NewBorn
6721	4500	G7	70.3963	ATAC_NewBorn
6731	4600	G1	4.76877	ATAC_NewBorn
6741	4600	G2	13.076	ATAC_NewBorn
6751	4600	G3	27.9495	ATAC_NewBorn
6761	4600	G4	39.16	ATAC_NewBorn
6771	4600	G5	48.226	ATAC_NewBorn
6781	4600	G6	60.62	ATAC_NewBorn
6791	4600	G7	70.086	ATAC_NewBorn
6801	4700	G1	4.77368	ATAC_NewBorn
6811	4700	G2	13.1979	ATAC_NewBorn
6821	4700	G3	27.9805	ATAC_NewBorn
6831	4700	G4	39.0453	ATAC_NewBorn
6841	4700	G5	48.2218	ATAC_NewBorn
6851	4700	G6	60.7281	ATAC_NewBorn
6861	4700	G7	70.1821	ATAC_NewBorn
6871	4800	G1	4.86963	ATAC_NewBorn
6881	4800	G2	13.0893	ATAC_NewBorn
6891	4800	G3	28.197	ATAC_NewBorn
6901	4800	G4	38.7638	ATAC_NewBorn
6911	4800	G5	48.3712	ATAC_NewBorn
6921	4800	G6	60.2834	ATAC_NewBorn
6931	4800	G7	69.818	ATAC_NewBorn
6941	4900	G1	4.91891	ATAC_NewBorn
6951	4900	G2	13.2426	ATAC_NewBorn
6961	4900	G3	28.3049	ATAC_NewBorn
6971	4900	G4	39.0141	ATAC_NewBorn
6981	4900	G5	48.427	ATAC_NewBorn
6991	4900	G6	60.393	ATAC_NewBorn
7001	4900	G7	70.2851	ATAC_NewBorn
7011	5000	G1	4.85572	ATAC_NewBorn
7021	5000	G2	13.266	ATAC_NewBorn
7031	5000	G3	28.3352	ATAC_NewBorn
7041	5000	G4	39.2572	ATAC_NewBorn
7051	5000	G5	48.4951	ATAC_NewBorn
7061	5000	G6	60.192	ATAC_NewBorn
7071	5000	G7	70.1092	ATAC_NewBorn
1102	-5000	G1	4.79812	ATAC_3M
2102	-5000	G2	13.7701	ATAC_3M
3102	-5000	G3	27.9955	ATAC_3M
4102	-5000	G4	38.8907	ATAC_3M
5102	-5000	G5	47.5267	ATAC_3M
6102	-5000	G6	59.2703	ATAC_3M
712	-5000	G7	68.6424	ATAC_3M
812	-4900	G1	4.76473	ATAC_3M
912	-4900	G2	13.2012	ATAC_3M
1012	-4900	G3	27.7736	ATAC_3M
1112	-4900	G4	39.0173	ATAC_3M
1212	-4900	G5	47.7731	ATAC_3M
1312	-4900	G6	59.6899	ATAC_3M
1412	-4900	G7	69.4328	ATAC_3M
1512	-4800	G1	4.92787	ATAC_3M
1612	-4800	G2	13.6022	ATAC_3M
1712	-4800	G3	28.5737	ATAC_3M
1812	-4800	G4	39.0075	ATAC_3M
1912	-4800	G5	48.3482	ATAC_3M
2012	-4800	G6	60.1883	ATAC_3M
2112	-4800	G7	69.7528	ATAC_3M
2212	-4700	G1	4.96012	ATAC_3M
2312	-4700	G2	13.2489	ATAC_3M
2412	-4700	G3	28.1001	ATAC_3M
2512	-4700	G4	38.8695	ATAC_3M
2612	-4700	G5	47.7649	ATAC_3M
2712	-4700	G6	59.8362	ATAC_3M
2812	-4700	G7	69.9034	ATAC_3M
2912	-4600	G1	4.89514	ATAC_3M
3012	-4600	G2	13.4447	ATAC_3M
3112	-4600	G3	27.9794	ATAC_3M
3212	-4600	G4	38.7074	ATAC_3M
3312	-4600	G5	47.9755	ATAC_3M
3412	-4600	G6	60.1267	ATAC_3M
3512	-4600	G7	69.7617	ATAC_3M
3612	-4500	G1	4.96569	ATAC_3M
3712	-4500	G2	13.3616	ATAC_3M
3812	-4500	G3	27.5628	ATAC_3M
3912	-4500	G4	38.327	ATAC_3M
4012	-4500	G5	47.687	ATAC_3M
4112	-4500	G6	59.7061	ATAC_3M
4212	-4500	G7	69.8101	ATAC_3M
4312	-4400	G1	4.96007	ATAC_3M
4412	-4400	G2	13.2705	ATAC_3M
4512	-4400	G3	28.1391	ATAC_3M
4612	-4400	G4	38.2663	ATAC_3M
4712	-4400	G5	47.6082	ATAC_3M
4812	-4400	G6	60.1231	ATAC_3M
4912	-4400	G7	69.783	ATAC_3M
5012	-4300	G1	4.94537	ATAC_3M
5112	-4300	G2	13.3106	ATAC_3M
5212	-4300	G3	27.7484	ATAC_3M
5312	-4300	G4	38.2975	ATAC_3M
5412	-4300	G5	47.6562	ATAC_3M
5512	-4300	G6	59.8123	ATAC_3M
5612	-4300	G7	69.8106	ATAC_3M
5712	-4200	G1	4.63911	ATAC_3M
5812	-4200	G2	13.056	ATAC_3M
5912	-4200	G3	27.3876	ATAC_3M
6012	-4200	G4	37.7796	ATAC_3M
6112	-4200	G5	46.8319	ATAC_3M
6212	-4200	G6	59.4515	ATAC_3M
6312	-4200	G7	69.1587	ATAC_3M
6412	-4100	G1	4.65522	ATAC_3M
6512	-4100	G2	12.5354	ATAC_3M
6612	-4100	G3	26.6188	ATAC_3M
6712	-4100	G4	36.8753	ATAC_3M
6812	-4100	G5	46.0192	ATAC_3M
6912	-4100	G6	58.4372	ATAC_3M
709	-4100	G7	67.9073	ATAC_3M
713	-4000	G1	4.68635	ATAC_3M
722	-4000	G2	12.4919	ATAC_3M
732	-4000	G3	26.8662	ATAC_3M
742	-4000	G4	36.9391	ATAC_3M
752	-4000	G5	46.0785	ATAC_3M
762	-4000	G6	58.5406	ATAC_3M
772	-4000	G7	68.3059	ATAC_3M
782	-3900	G1	4.55239	ATAC_3M
792	-3900	G2	12.7351	ATAC_3M
802	-3900	G3	26.4963	ATAC_3M
813	-3900	G4	36.8132	ATAC_3M
822	-3900	G5	45.4088	ATAC_3M
832	-3900	G6	58.293	ATAC_3M
842	-3900	G7	68.2451	ATAC_3M
852	-3800	G1	4.58412	ATAC_3M
862	-3800	G2	12.3009	ATAC_3M
872	-3800	G3	26.1212	ATAC_3M
882	-3800	G4	36.3667	ATAC_3M
892	-3800	G5	45.3839	ATAC_3M
902	-3800	G6	57.5886	ATAC_3M
913	-3800	G7	67.8309	ATAC_3M
922	-3700	G1	4.37121	ATAC_3M
932	-3700	G2	11.6785	ATAC_3M
942	-3700	G3	25.5043	ATAC_3M
952	-3700	G4	35.8958	ATAC_3M
962	-3700	G5	44.668	ATAC_3M
972	-3700	G6	57.9067	ATAC_3M
982	-3700	G7	67.7932	ATAC_3M
992	-3600	G1	4.42758	ATAC_3M
1002	-3600	G2	11.6917	ATAC_3M
1013	-3600	G3	25.2877	ATAC_3M
1022	-3600	G4	35.2088	ATAC_3M
1032	-3600	G5	44.4005	ATAC_3M
1042	-3600	G6	57.1525	ATAC_3M
1052	-3600	G7	67.1066	ATAC_3M
1062	-3500	G1	4.22217	ATAC_3M
1072	-3500	G2	11.432	ATAC_3M
1082	-3500	G3	24.8944	ATAC_3M
1092	-3500	G4	34.453	ATAC_3M
1103	-3500	G5	43.9313	ATAC_3M
1113	-3500	G6	56.4953	ATAC_3M
1122	-3500	G7	66.7195	ATAC_3M
1132	-3400	G1	4.16941	ATAC_3M
1142	-3400	G2	11.1184	ATAC_3M
1152	-3400	G3	24.0729	ATAC_3M
1162	-3400	G4	33.9813	ATAC_3M
1172	-3400	G5	43.0355	ATAC_3M
1182	-3400	G6	55.5882	ATAC_3M
1192	-3400	G7	65.9006	ATAC_3M
1202	-3300	G1	4.26101	ATAC_3M
1213	-3300	G2	11.0666	ATAC_3M
1222	-3300	G3	23.7486	ATAC_3M
1232	-3300	G4	33.5504	ATAC_3M
1242	-3300	G5	42.8326	ATAC_3M
1252	-3300	G6	55.3722	ATAC_3M
1262	-3300	G7	65.9138	ATAC_3M
1272	-3200	G1	3.95753	ATAC_3M
1282	-3200	G2	10.8791	ATAC_3M
1292	-3200	G3	24.0706	ATAC_3M
1302	-3200	G4	32.7807	ATAC_3M
1313	-3200	G5	42.0288	ATAC_3M
1322	-3200	G6	54.932	ATAC_3M
1332	-3200	G7	65.6461	ATAC_3M
1342	-3100	G1	3.85162	ATAC_3M
1352	-3100	G2	10.8537	ATAC_3M
1362	-3100	G3	23.165	ATAC_3M
1372	-3100	G4	32.7988	ATAC_3M
1382	-3100	G5	41.7843	ATAC_3M
1392	-3100	G6	54.6132	ATAC_3M
1402	-3100	G7	65.222	ATAC_3M
1413	-3000	G1	3.92736	ATAC_3M
1422	-3000	G2	10.5243	ATAC_3M
1432	-3000	G3	22.8436	ATAC_3M
1442	-3000	G4	32.6244	ATAC_3M
1452	-3000	G5	41.213	ATAC_3M
1462	-3000	G6	53.7722	ATAC_3M
1472	-3000	G7	64.6211	ATAC_3M
1482	-2900	G1	3.86052	ATAC_3M
1492	-2900	G2	10.084	ATAC_3M
1502	-2900	G3	21.5631	ATAC_3M
1513	-2900	G4	31.3699	ATAC_3M
1522	-2900	G5	39.7384	ATAC_3M
1532	-2900	G6	52.4886	ATAC_3M
1542	-2900	G7	63.3383	ATAC_3M
1552	-2800	G1	3.71929	ATAC_3M
1562	-2800	G2	9.8638	ATAC_3M
1572	-2800	G3	21.1894	ATAC_3M
1582	-2800	G4	30.0306	ATAC_3M
1592	-2800	G5	38.398	ATAC_3M
1602	-2800	G6	51.4009	ATAC_3M
1613	-2800	G7	61.9207	ATAC_3M
1622	-2700	G1	3.6496	ATAC_3M
1632	-2700	G2	9.50664	ATAC_3M
1642	-2700	G3	20.5598	ATAC_3M
1652	-2700	G4	28.9205	ATAC_3M
1662	-2700	G5	37.0131	ATAC_3M
1672	-2700	G6	49.6818	ATAC_3M
1682	-2700	G7	60.2217	ATAC_3M
1692	-2600	G1	3.81923	ATAC_3M
1702	-2600	G2	9.44633	ATAC_3M
1713	-2600	G3	19.5464	ATAC_3M
1722	-2600	G4	27.6906	ATAC_3M
1732	-2600	G5	35.9796	ATAC_3M
1742	-2600	G6	48.4212	ATAC_3M
1752	-2600	G7	59.3831	ATAC_3M
1762	-2500	G1	3.57286	ATAC_3M
1772	-2500	G2	8.83007	ATAC_3M
1782	-2500	G3	18.308	ATAC_3M
1792	-2500	G4	25.9236	ATAC_3M
1802	-2500	G5	33.9796	ATAC_3M
1813	-2500	G6	46.2437	ATAC_3M
1822	-2500	G7	57.4984	ATAC_3M
1832	-2400	G1	3.36276	ATAC_3M
1842	-2400	G2	8.31801	ATAC_3M
1852	-2400	G3	17.1833	ATAC_3M
1862	-2400	G4	25.2875	ATAC_3M
1872	-2400	G5	33.024	ATAC_3M
1882	-2400	G6	45.8305	ATAC_3M
1892	-2400	G7	57.0592	ATAC_3M
1902	-2300	G1	3.14597	ATAC_3M
1913	-2300	G2	7.8552	ATAC_3M
1922	-2300	G3	16.5071	ATAC_3M
1932	-2300	G4	24.0653	ATAC_3M
1942	-2300	G5	30.8177	ATAC_3M
1952	-2300	G6	43.0476	ATAC_3M
1962	-2300	G7	54.1621	ATAC_3M
1972	-2200	G1	3.04902	ATAC_3M
1982	-2200	G2	7.69845	ATAC_3M
1992	-2200	G3	15.6405	ATAC_3M
2002	-2200	G4	22.2112	ATAC_3M
2013	-2200	G5	28.9953	ATAC_3M
2022	-2200	G6	40.6577	ATAC_3M
2032	-2200	G7	51.3232	ATAC_3M
2042	-2100	G1	2.80165	ATAC_3M
2052	-2100	G2	6.85968	ATAC_3M
2062	-2100	G3	14.2519	ATAC_3M
2072	-2100	G4	20.4752	ATAC_3M
2082	-2100	G5	26.7153	ATAC_3M
2092	-2100	G6	37.5955	ATAC_3M
2103	-2100	G7	48.1676	ATAC_3M
2113	-2000	G1	2.62734	ATAC_3M
2122	-2000	G2	6.15831	ATAC_3M
2132	-2000	G3	12.5606	ATAC_3M
2142	-2000	G4	17.9307	ATAC_3M
2152	-2000	G5	24.2353	ATAC_3M
2162	-2000	G6	34.6528	ATAC_3M
2172	-2000	G7	45.0185	ATAC_3M
2182	-1900	G1	2.5523	ATAC_3M
2192	-1900	G2	6.04855	ATAC_3M
2202	-1900	G3	11.7414	ATAC_3M
2213	-1900	G4	16.7008	ATAC_3M
2222	-1900	G5	22.419	ATAC_3M
2232	-1900	G6	31.9598	ATAC_3M
2242	-1900	G7	41.8418	ATAC_3M
2252	-1800	G1	2.33418	ATAC_3M
2262	-1800	G2	4.96299	ATAC_3M
2272	-1800	G3	10.4044	ATAC_3M
2282	-1800	G4	14.6728	ATAC_3M
2292	-1800	G5	19.4764	ATAC_3M
2302	-1800	G6	28.1077	ATAC_3M
2313	-1800	G7	37.1664	ATAC_3M
2322	-1700	G1	2.13137	ATAC_3M
2332	-1700	G2	4.72405	ATAC_3M
2342	-1700	G3	9.10184	ATAC_3M
2352	-1700	G4	13.271	ATAC_3M
2362	-1700	G5	17.6009	ATAC_3M
2372	-1700	G6	26.2009	ATAC_3M
2382	-1700	G7	34.5057	ATAC_3M
2392	-1600	G1	2.00088	ATAC_3M
2402	-1600	G2	4.16373	ATAC_3M
2413	-1600	G3	8.04367	ATAC_3M
2422	-1600	G4	11.3562	ATAC_3M
2432	-1600	G5	15.3364	ATAC_3M
2442	-1600	G6	22.669	ATAC_3M
2452	-1600	G7	30.2578	ATAC_3M
2462	-1500	G1	1.90991	ATAC_3M
2472	-1500	G2	3.90065	ATAC_3M
2482	-1500	G3	7.17059	ATAC_3M
2492	-1500	G4	10.427	ATAC_3M
2502	-1500	G5	13.7098	ATAC_3M
2513	-1500	G6	20.3624	ATAC_3M
2522	-1500	G7	27.1958	ATAC_3M
2532	-1400	G1	1.79835	ATAC_3M
2542	-1400	G2	3.44362	ATAC_3M
2552	-1400	G3	5.94454	ATAC_3M
2562	-1400	G4	8.55083	ATAC_3M
2572	-1400	G5	11.2776	ATAC_3M
2582	-1400	G6	16.7598	ATAC_3M
2592	-1400	G7	22.8735	ATAC_3M
2602	-1300	G1	1.76252	ATAC_3M
2613	-1300	G2	3.11154	ATAC_3M
2622	-1300	G3	5.21267	ATAC_3M
2632	-1300	G4	7.2381	ATAC_3M
2642	-1300	G5	9.76493	ATAC_3M
2652	-1300	G6	14.2773	ATAC_3M
2662	-1300	G7	19.5521	ATAC_3M
2672	-1200	G1	1.55667	ATAC_3M
2682	-1200	G2	2.722	ATAC_3M
2692	-1200	G3	4.298	ATAC_3M
2702	-1200	G4	5.85806	ATAC_3M
2713	-1200	G5	7.90182	ATAC_3M
2722	-1200	G6	11.549	ATAC_3M
2732	-1200	G7	15.73	ATAC_3M
2742	-1100	G1	1.6031	ATAC_3M
2752	-1100	G2	2.37435	ATAC_3M
2762	-1100	G3	3.73181	ATAC_3M
2772	-1100	G4	5.32573	ATAC_3M
2782	-1100	G5	6.75772	ATAC_3M
2792	-1100	G6	9.8675	ATAC_3M
2802	-1100	G7	12.9744	ATAC_3M
2813	-1000	G1	1.49355	ATAC_3M
2822	-1000	G2	2.15579	ATAC_3M
2832	-1000	G3	3.18383	ATAC_3M
2842	-1000	G4	4.34678	ATAC_3M
2852	-1000	G5	5.65899	ATAC_3M
2862	-1000	G6	7.86796	ATAC_3M
2872	-1000	G7	10.573	ATAC_3M
2882	-900	G1	1.33331	ATAC_3M
2892	-900	G2	1.89304	ATAC_3M
2902	-900	G3	2.76976	ATAC_3M
2913	-900	G4	3.4704	ATAC_3M
2922	-900	G5	4.51489	ATAC_3M
2932	-900	G6	6.18028	ATAC_3M
2942	-900	G7	8.18697	ATAC_3M
2952	-800	G1	1.20625	ATAC_3M
2962	-800	G2	1.52653	ATAC_3M
2972	-800	G3	2.1772	ATAC_3M
2982	-800	G4	2.80676	ATAC_3M
2992	-800	G5	3.52106	ATAC_3M
3002	-800	G6	4.77293	ATAC_3M
3013	-800	G7	6.24405	ATAC_3M
3022	-700	G1	1.1762	ATAC_3M
3032	-700	G2	1.48749	ATAC_3M
3042	-700	G3	2.01392	ATAC_3M
3052	-700	G4	2.39935	ATAC_3M
3062	-700	G5	2.96007	ATAC_3M
3072	-700	G6	4.05143	ATAC_3M
3082	-700	G7	5.21693	ATAC_3M
3092	-600	G1	1.20551	ATAC_3M
3103	-600	G2	1.40593	ATAC_3M
3113	-600	G3	1.87586	ATAC_3M
3122	-600	G4	2.13531	ATAC_3M
3132	-600	G5	2.64728	ATAC_3M
3142	-600	G6	3.39055	ATAC_3M
3152	-600	G7	4.22503	ATAC_3M
3162	-500	G1	1.23269	ATAC_3M
3172	-500	G2	1.36871	ATAC_3M
3182	-500	G3	1.69034	ATAC_3M
3192	-500	G4	1.89038	ATAC_3M
3202	-500	G5	2.29582	ATAC_3M
3213	-500	G6	2.85211	ATAC_3M
3222	-500	G7	3.35665	ATAC_3M
3232	-400	G1	1.29984	ATAC_3M
3242	-400	G2	1.3594	ATAC_3M
3252	-400	G3	1.62486	ATAC_3M
3262	-400	G4	1.88041	ATAC_3M
3272	-400	G5	2.266	ATAC_3M
3282	-400	G6	2.76999	ATAC_3M
3292	-400	G7	3.21984	ATAC_3M
3302	-300	G1	1.30195	ATAC_3M
3313	-300	G2	1.26889	ATAC_3M
3322	-300	G3	1.49482	ATAC_3M
3332	-300	G4	1.6649	ATAC_3M
3342	-300	G5	1.97321	ATAC_3M
3352	-300	G6	2.37499	ATAC_3M
3362	-300	G7	2.76034	ATAC_3M
3372	-200	G1	1.21209	ATAC_3M
3382	-200	G2	1.15843	ATAC_3M
3392	-200	G3	1.45154	ATAC_3M
3402	-200	G4	1.59698	ATAC_3M
3413	-200	G5	1.8259	ATAC_3M
3422	-200	G6	2.34798	ATAC_3M
3432	-200	G7	2.73895	ATAC_3M
3442	-100	G1	1.16938	ATAC_3M
3452	-100	G2	1.16158	ATAC_3M
3462	-100	G3	1.55329	ATAC_3M
3472	-100	G4	1.69578	ATAC_3M
3482	-100	G5	1.9203	ATAC_3M
3492	-100	G6	2.48747	ATAC_3M
3502	-100	G7	2.96744	ATAC_3M
3513	0	G1	1.18739	ATAC_3M
3522	0	G2	1.22036	ATAC_3M
3532	0	G3	1.5803	ATAC_3M
3542	0	G4	1.67762	ATAC_3M
3552	0	G5	1.94203	ATAC_3M
3562	0	G6	2.55649	ATAC_3M
3572	0	G7	3.00838	ATAC_3M
3582	100	G1	1.14639	ATAC_3M
3592	100	G2	1.16319	ATAC_3M
3602	100	G3	1.48527	ATAC_3M
3613	100	G4	1.55472	ATAC_3M
3622	100	G5	1.83068	ATAC_3M
3632	100	G6	2.39947	ATAC_3M
3642	100	G7	2.82182	ATAC_3M
3652	200	G1	1.16104	ATAC_3M
3662	200	G2	1.17995	ATAC_3M
3672	200	G3	1.52051	ATAC_3M
3682	200	G4	1.64347	ATAC_3M
3692	200	G5	1.8826	ATAC_3M
3702	200	G6	2.37045	ATAC_3M
3713	200	G7	2.74049	ATAC_3M
3722	300	G1	1.28692	ATAC_3M
3732	300	G2	1.32062	ATAC_3M
3742	300	G3	1.55201	ATAC_3M
3752	300	G4	1.7467	ATAC_3M
3762	300	G5	2.04909	ATAC_3M
3772	300	G6	2.46433	ATAC_3M
3782	300	G7	2.89878	ATAC_3M
3792	400	G1	1.37309	ATAC_3M
3802	400	G2	1.4174	ATAC_3M
3813	400	G3	1.71202	ATAC_3M
3822	400	G4	1.95152	ATAC_3M
3832	400	G5	2.2735	ATAC_3M
3842	400	G6	2.89482	ATAC_3M
3852	400	G7	3.37684	ATAC_3M
3862	500	G1	1.31733	ATAC_3M
3872	500	G2	1.37359	ATAC_3M
3882	500	G3	1.6839	ATAC_3M
3892	500	G4	1.87112	ATAC_3M
3902	500	G5	2.28341	ATAC_3M
3913	500	G6	2.84745	ATAC_3M
3922	500	G7	3.45285	ATAC_3M
3932	600	G1	1.24689	ATAC_3M
3942	600	G2	1.5203	ATAC_3M
3952	600	G3	1.92909	ATAC_3M
3962	600	G4	2.15993	ATAC_3M
3972	600	G5	2.66456	ATAC_3M
3982	600	G6	3.365	ATAC_3M
3992	600	G7	4.03698	ATAC_3M
4002	700	G1	1.2457	ATAC_3M
4013	700	G2	1.46168	ATAC_3M
4022	700	G3	1.89312	ATAC_3M
4032	700	G4	2.31673	ATAC_3M
4042	700	G5	2.90119	ATAC_3M
4052	700	G6	3.72475	ATAC_3M
4062	700	G7	4.71902	ATAC_3M
4072	800	G1	1.28113	ATAC_3M
4082	800	G2	1.5844	ATAC_3M
4092	800	G3	2.16066	ATAC_3M
4103	800	G4	2.61001	ATAC_3M
4113	800	G5	3.33539	ATAC_3M
4122	800	G6	4.50892	ATAC_3M
4132	800	G7	5.92554	ATAC_3M
4142	900	G1	1.33359	ATAC_3M
4152	900	G2	1.74468	ATAC_3M
4162	900	G3	2.49062	ATAC_3M
4172	900	G4	3.2609	ATAC_3M
4182	900	G5	4.10922	ATAC_3M
4192	900	G6	5.66041	ATAC_3M
4202	900	G7	7.51188	ATAC_3M
4213	1000	G1	1.48081	ATAC_3M
4222	1000	G2	1.97978	ATAC_3M
4232	1000	G3	3.09681	ATAC_3M
4242	1000	G4	3.96451	ATAC_3M
4252	1000	G5	5.15687	ATAC_3M
4262	1000	G6	7.24778	ATAC_3M
4272	1000	G7	9.58373	ATAC_3M
4282	1100	G1	1.48733	ATAC_3M
4292	1100	G2	2.16698	ATAC_3M
4302	1100	G3	3.59516	ATAC_3M
4313	1100	G4	4.66751	ATAC_3M
4322	1100	G5	6.19496	ATAC_3M
4332	1100	G6	9.09944	ATAC_3M
4342	1100	G7	12.2511	ATAC_3M
4352	1200	G1	1.64312	ATAC_3M
4362	1200	G2	2.63475	ATAC_3M
4372	1200	G3	4.30757	ATAC_3M
4382	1200	G4	5.87715	ATAC_3M
4392	1200	G5	7.7194	ATAC_3M
4402	1200	G6	11.4566	ATAC_3M
4413	1200	G7	15.1516	ATAC_3M
4422	1300	G1	1.84365	ATAC_3M
4432	1300	G2	2.83339	ATAC_3M
4442	1300	G3	4.95786	ATAC_3M
4452	1300	G4	6.7687	ATAC_3M
4462	1300	G5	9.28293	ATAC_3M
4472	1300	G6	13.5288	ATAC_3M
4482	1300	G7	18.477	ATAC_3M
4492	1400	G1	1.84486	ATAC_3M
4502	1400	G2	3.24585	ATAC_3M
4513	1400	G3	5.91495	ATAC_3M
4522	1400	G4	8.20227	ATAC_3M
4532	1400	G5	10.796	ATAC_3M
4542	1400	G6	15.8963	ATAC_3M
4552	1400	G7	21.6993	ATAC_3M
4562	1500	G1	2.03805	ATAC_3M
4572	1500	G2	3.79695	ATAC_3M
4582	1500	G3	7.07928	ATAC_3M
4592	1500	G4	9.67366	ATAC_3M
4602	1500	G5	12.7536	ATAC_3M
4613	1500	G6	18.7437	ATAC_3M
4622	1500	G7	25.582	ATAC_3M
4632	1600	G1	2.09608	ATAC_3M
4642	1600	G2	4.31011	ATAC_3M
4652	1600	G3	8.08594	ATAC_3M
4662	1600	G4	11.1038	ATAC_3M
4672	1600	G5	14.9469	ATAC_3M
4682	1600	G6	21.7994	ATAC_3M
4692	1600	G7	29.2499	ATAC_3M
4702	1700	G1	2.27051	ATAC_3M
4713	1700	G2	4.55981	ATAC_3M
4722	1700	G3	8.74392	ATAC_3M
4732	1700	G4	12.7371	ATAC_3M
4742	1700	G5	16.991	ATAC_3M
4752	1700	G6	24.9283	ATAC_3M
4762	1700	G7	33.191	ATAC_3M
4772	1800	G1	2.48398	ATAC_3M
4782	1800	G2	5.26221	ATAC_3M
4792	1800	G3	9.72148	ATAC_3M
4802	1800	G4	14.3472	ATAC_3M
4813	1800	G5	19.0933	ATAC_3M
4822	1800	G6	28.1804	ATAC_3M
4832	1800	G7	37.0363	ATAC_3M
4842	1900	G1	2.50636	ATAC_3M
4852	1900	G2	5.53131	ATAC_3M
4862	1900	G3	11.1416	ATAC_3M
4872	1900	G4	15.7325	ATAC_3M
4882	1900	G5	21.1412	ATAC_3M
4892	1900	G6	30.6244	ATAC_3M
4902	1900	G7	40.1664	ATAC_3M
4913	2000	G1	2.69821	ATAC_3M
4922	2000	G2	6.11832	ATAC_3M
4932	2000	G3	12.5844	ATAC_3M
4942	2000	G4	17.7201	ATAC_3M
4952	2000	G5	23.762	ATAC_3M
4962	2000	G6	34.0513	ATAC_3M
4972	2000	G7	43.9627	ATAC_3M
4982	2100	G1	2.65049	ATAC_3M
4992	2100	G2	6.20891	ATAC_3M
5002	2100	G3	13.5319	ATAC_3M
5013	2100	G4	19.1748	ATAC_3M
5022	2100	G5	25.3819	ATAC_3M
5032	2100	G6	36.5227	ATAC_3M
5042	2100	G7	46.7762	ATAC_3M
5052	2200	G1	2.92942	ATAC_3M
5062	2200	G2	6.91802	ATAC_3M
5072	2200	G3	14.5235	ATAC_3M
5082	2200	G4	21.288	ATAC_3M
5092	2200	G5	28.2526	ATAC_3M
5103	2200	G6	39.4811	ATAC_3M
5113	2200	G7	50.4882	ATAC_3M
5122	2300	G1	2.77685	ATAC_3M
5132	2300	G2	7.50432	ATAC_3M
5142	2300	G3	15.666	ATAC_3M
5152	2300	G4	22.7641	ATAC_3M
5162	2300	G5	29.7973	ATAC_3M
5172	2300	G6	42.2485	ATAC_3M
5182	2300	G7	52.6421	ATAC_3M
5192	2400	G1	3.2388	ATAC_3M
5202	2400	G2	8.07878	ATAC_3M
5213	2400	G3	17.0071	ATAC_3M
5222	2400	G4	24.5359	ATAC_3M
5232	2400	G5	32.1871	ATAC_3M
5242	2400	G6	45.0442	ATAC_3M
5252	2400	G7	55.8864	ATAC_3M
5262	2500	G1	3.24611	ATAC_3M
5272	2500	G2	8.59654	ATAC_3M
5282	2500	G3	18.2186	ATAC_3M
5292	2500	G4	25.6112	ATAC_3M
5302	2500	G5	33.5443	ATAC_3M
5313	2500	G6	46.2617	ATAC_3M
5322	2500	G7	57.4938	ATAC_3M
5332	2600	G1	3.45113	ATAC_3M
5342	2600	G2	8.87918	ATAC_3M
5352	2600	G3	18.9171	ATAC_3M
5362	2600	G4	26.8849	ATAC_3M
5372	2600	G5	35.072	ATAC_3M
5382	2600	G6	47.3578	ATAC_3M
5392	2600	G7	58.4253	ATAC_3M
5402	2700	G1	3.51557	ATAC_3M
5413	2700	G2	9.43381	ATAC_3M
5422	2700	G3	19.9805	ATAC_3M
5432	2700	G4	28.3159	ATAC_3M
5442	2700	G5	36.8917	ATAC_3M
5452	2700	G6	49.4783	ATAC_3M
5462	2700	G7	60.4568	ATAC_3M
5472	2800	G1	3.55713	ATAC_3M
5482	2800	G2	9.62174	ATAC_3M
5492	2800	G3	20.9195	ATAC_3M
5502	2800	G4	29.3318	ATAC_3M
5513	2800	G5	38.2749	ATAC_3M
5522	2800	G6	51.371	ATAC_3M
5532	2800	G7	62.2258	ATAC_3M
5542	2900	G1	3.41204	ATAC_3M
5552	2900	G2	9.49741	ATAC_3M
5562	2900	G3	21.2025	ATAC_3M
5572	2900	G4	30.1907	ATAC_3M
5582	2900	G5	39.3227	ATAC_3M
5592	2900	G6	52.4261	ATAC_3M
5602	2900	G7	63.427	ATAC_3M
5613	3000	G1	3.74725	ATAC_3M
5622	3000	G2	9.87099	ATAC_3M
5632	3000	G3	22.1388	ATAC_3M
5642	3000	G4	31.8559	ATAC_3M
5652	3000	G5	40.5434	ATAC_3M
5662	3000	G6	53.6844	ATAC_3M
5672	3000	G7	64.9914	ATAC_3M
5682	3100	G1	3.72418	ATAC_3M
5692	3100	G2	10.2092	ATAC_3M
5702	3100	G3	22.3833	ATAC_3M
5713	3100	G4	32.5069	ATAC_3M
5722	3100	G5	40.8067	ATAC_3M
5732	3100	G6	54.1912	ATAC_3M
5742	3100	G7	64.9444	ATAC_3M
5752	3200	G1	3.88483	ATAC_3M
5762	3200	G2	10.4185	ATAC_3M
5772	3200	G3	23.1347	ATAC_3M
5782	3200	G4	32.51	ATAC_3M
5792	3200	G5	41.6922	ATAC_3M
5802	3200	G6	54.8727	ATAC_3M
5813	3200	G7	65.2458	ATAC_3M
5822	3300	G1	4.14587	ATAC_3M
5832	3300	G2	11.1181	ATAC_3M
5842	3300	G3	24.7592	ATAC_3M
5852	3300	G4	33.6576	ATAC_3M
[truncated: 5,071 more rows]

## Sheet: Figure 3h
Box_plot
Group	Class_label	Nuber_genes	Mean	Median	Q1	Q3	IQR	SD	Lower_Whisker	Upper_Whisker
G1	Low	8580	5.10658	3.91	2.07	6.41	4.34	5.42025	0	12.92
G1	Mid	8579	5.60638	4.53	2.6	7.21	4.61	4.95542	0	14.11
G1	High	8579	7.40931	6.82	4.33	9.43	5.1	4.84966	0	17.08
G2	Low	8580	12.5483	11.13	6.75	16.36	9.61	9.15307	0	30.77
G2	Mid	8580	13.8302	12.8	8.03	18.4225	10.3925	8.47647	0	34
G2	High	8579	18.7391	19.13	13.21	24.2	10.99	8.35767	0	40.57
G3	Low	8563	27.6634	26.56	17.35	36.67	19.32	15.6034	0	65.64
G3	Mid	8563	29.6637	28.76	19.045	39.88	20.835	15.4768	0	70.83
G3	High	8562	37.5733	39.475	28.0025	48.4475	20.445	14.997	0	78.52
G4	Low	8570	39.1525	38.73	27.03	50.81	23.78	18.9931	0	86.27
G4	Mid	8570	41.6768	42.34	30.33	54.08	23.75	17.9144	0	88.89
G4	High	8569	51.5819	54.84	41.71	64.1	22.39	17.4683	8.15	93.06
G5	Low	8595	48.1117	48.8	35.795	61.76	25.965	19.633	0	100
G5	Mid	8595	49.5326	51.33	38.815	62.99	24.175	19.0411	2.57	98.89
G5	High	8594	61.0683	65.17	53.1625	73.11	19.9475	17.4702	23.28	100
G6	Low	8591	62.2015	65.34	50.85	77.575	26.725	21.0669	10.77	100
G6	Mid	8591	63.4011	67.61	54.065	78.19	24.125	20.7339	18.01	100
G6	High	8590	72.9994	78.25	66.9425	84.92	17.9775	17.6952	39.98	100
G7	Low	8585	75.3607	81.23	68.19	89.54	21.35	20.6748	36.19	100
G7	Mid	8585	74.7592	81.27	68.92	89.03	20.11	21.2242	38.79	100
G7	High	8585	82.32	88.04	79.17	92.4	13.23	16.7708	59.39	100
Two-sided Wilcoxon rank-sum test results
Group	Comparison	W	P_value	P_adj
G1	Low vs Mid	32983468	5.09671e-32	6.68943e-32
G1	Low vs High	22868762	0	0
G1	Mid vs High	26047639	6.86213e-241	1.20087e-240
G2	Low vs Mid	32473340	1.03248e-40	1.44547e-40
G2	Low vs High	20064432	0	0
G2	Mid vs High	23522669	0	0
G3	Low vs Mid	33635036	8.09127e-21	9.43981e-21
G3	Low vs High	22326426	0	0
G3	Mid vs High	25073012	6.43179e-281	1.22789e-280
G4	Low vs Mid	33199926	1.5095e-27	1.86467e-27
G4	Low vs High	21689250	0	0
G4	Mid vs High	24212312	0	0
G5	Low vs Mid	34761374	2.26607e-11	2.50461e-11
G5	Low vs High	21422860	0	0
G5	Mid vs High	22623741	0	0
G6	Low vs Mid	35151966	7.23588e-08	7.59767e-08
G6	Low vs High	23929473	0	0
G6	Mid vs High	24813020	1.51019e-302	3.17139e-302
G7	Low vs Mid	37354511	0.121113	0.121113
G7	Low vs High	27456132	5.00283e-184	7.50425e-184
G7	Mid vs High	26486313	1.58285e-223	2.55691e-223
Violin_plot
Gene	Group	Expression_class	Expression_value	Gene_body_DNA_methylation(%)
A1CF	G1	Low	0	2.41
A2M	G1	Low	0	2.33
A3GALT2	G1	Low	0	0.73
A4GNT	G1	Low	0	5.56
AACS	G1	Low	0	8.27
AADACL3	G1	Low	0	4.97
AANAT	G1	Low	0	5.41
AARD	G1	Low	0	0
AARS2	G1	Low	0	4.32
AASS	G1	Low	0	7.1
AATK	G1	Low	0	7.29
ABAT	G1	Low	0	5.75
ABCA10	G1	Low	0	9.25
ABCA12	G1	Low	0	6.3
ABCA13	G1	Low	0	6.45
ABCA2	G1	Low	0	7.09
ABCA4	G1	Low	0	5.76
ABCA6	G1	Low	0	2.71
ABCA7	G1	Low	0	2.53
ABCA8	G1	Low	0	6.78
ABCB10	G1	Low	0	8.09
ABCB11	G1	Low	0	8.19
ABCB4	G1	Low	0	3.67
ABCB5	G1	Low	0	5
ABCC12	G1	Low	0	4.67
ABCC2	G1	Low	0	5.74
ABCC3	G1	Low	0	5.05
ABCC4	G1	Low	0	7.93
ABCC6	G1	Low	0	5.48
ABCD2	G1	Low	0	19.46
ABCG4	G1	Low	0	4.42
ABCG5	G1	Low	0	2.64
ABCG8	G1	Low	0	2.14
ABHD1	G1	Low	0	9.01
ABHD15	G1	Low	0	2.5
ABHD2	G1	Low	0	7.35
ABHD8	G1	Low	0	2.25
ABI3	G1	Low	0	2.82
ABI3BP	G1	Low	0	4.99
ABLIM3	G1	Low	0	6.42
ABO	G1	Low	0	5.96
ABRA	G1	Low	0	3.68
ABTB2	G1	Low	0	4.64
ACAD11	G1	Low	0	18.38
ACAN	G1	Low	0	5.48
ACAP1	G1	Low	0	3.38
ACCSL	G1	Low	0	6.16
ACE2	G1	Low	0	5.64
ACER1	G1	Low	0	3.1
ACER2	G1	Low	0	4.22
ACHE	G1	Low	0	2.94
ACKR1	G1	Low	0	0
ACKR2	G1	Low	0	4.38
ACKR4	G1	Low	0	7.58
ACMSD	G1	Low	0	12.12
ACOD1	G1	Low	0	4.87
ACOT12	G1	Low	0	10.73
ACOT4	G1	Low	0	4.86
ACOX1	G1	Low	0	8.46
ACOX2	G1	Low	0	4.2
ACOXL	G1	Low	0	12.02
ACP3	G1	Low	0	4.89
ACP4	G1	Low	0	1.09
ACP7	G1	Low	0	2.27
ACR	G1	Low	0	5.24
ACRV1	G1	Low	0	22.37
ACSBG1	G1	Low	0	3.75
ACSBG2	G1	Low	0	10.23
ACSF2	G1	Low	0	3.61
ACSL5	G1	Low	0	4.08
ACSM2B	G1	Low	0	1.97
ACSM3	G1	Low	0	21.33
ACSM4	G1	Low	0	2.02
ACSS3	G1	Low	0	6.73
ACTA1	G1	Low	0	0.82
ACTBL2	G1	Low	0	25
ACTG2	G1	Low	0	12.36
ACTL10	G1	Low	0	1.56
ACTL6B	G1	Low	0	2.15
ACTL7A	G1	Low	0	1.58
ACTL7B	G1	Low	0	1.58
ACVR1C	G1	Low	0	12.28
ACVRL1	G1	Low	0	4.08
ACY3	G1	Low	0	8.53
ADA2	G1	Low	0	7.2
ADAM11	G1	Low	0	1.79
ADAM12	G1	Low	0	5.52
ADAM15	G1	Low	0	5.33
ADAM2	G1	Low	0	8.38
ADAM20	G1	Low	0	1.56
ADAM23	G1	Low	0	4.95
ADAM28	G1	Low	0	2.44
ADAM29	G1	Low	0	3.24
ADAM30	G1	Low	0	1.19
ADAM33	G1	Low	0	2.44
ADAM7	G1	Low	0	0.95
ADAMDEC1	G1	Low	0	1.06
ADAMTS1	G1	Low	0	2.02
ADAMTS12	G1	Low	0	5.64
ADAMTS13	G1	Low	0	4.34
ADAMTS15	G1	Low	0	3.59
ADAMTS16	G1	Low	0	3.71
ADAMTS18	G1	Low	0	3.05
ADAMTS2	G1	Low	0	4.53
ADAMTS20	G1	Low	0	3.1
ADAMTS3	G1	Low	0	5.42
ADAMTS4	G1	Low	0	3.33
ADAMTS5	G1	Low	0	1.06
ADAMTS6	G1	Low	0	10.79
ADAMTS8	G1	Low	0	4.94
ADAMTS9	G1	Low	0	3.39
ADAMTSL2	G1	Low	0	11.02
ADAMTSL3	G1	Low	0	13.07
ADAMTSL4	G1	Low	0	2.06
ADAP1	G1	Low	0	5.12
ADAP2	G1	Low	0	4.58
ADARB2	G1	Low	0	3.48
ADCY2	G1	Low	0	4.56
ADCY4	G1	Low	0	2.73
ADCY5	G1	Low	0	3.98
ADCY7	G1	Low	0	4.23
ADCY8	G1	Low	0	2.64
ADCYAP1	G1	Low	0	1.47
ADD2	G1	Low	0	10.97
ADGB	G1	Low	0	3.45
ADGRA1	G1	Low	0	11.17
ADGRA2	G1	Low	0	4.17
ADGRB1	G1	Low	0	6.13
ADGRB3	G1	Low	0	5.37
ADGRD1	G1	Low	0	8.31
ADGRD2	G1	Low	0	3.17
ADGRE1	G1	Low	0	5.71
ADGRE3	G1	Low	0	3.9
ADGRE5	G1	Low	0	2.68
ADGRF1	G1	Low	0	2.99
ADGRF2	G1	Low	0	1.67
ADGRF4	G1	Low	0	2.4
ADGRF5	G1	Low	0	4.5
ADGRG1	G1	Low	0	2.93
ADGRG4	G1	Low	0	2.77
ADGRG7	G1	Low	0	2.66
ADGRL3	G1	Low	0	3.89
ADGRV1	G1	Low	0	9.03
ADH1A	G1	Low	0	5.56
ADH1B	G1	Low	0	6.9
ADH1C	G1	Low	0	4.9
ADH4	G1	Low	0	13.91
ADH7	G1	Low	0	3.26
ADHFE1	G1	Low	0	4.42
ADIG	G1	Low	0	2.71
ADIPOQ	G1	Low	0	0.78
ADM2	G1	Low	0	10.55
ADORA1	G1	Low	0	3.05
ADORA2B	G1	Low	0	4.41
ADORA3	G1	Low	0	1.87
ADPRHL1	G1	Low	0	11.04
ADRA1A	G1	Low	0	2.4
ADRA1B	G1	Low	0	3.25
ADRA1D	G1	Low	0	2.73
ADRA2C	G1	Low	0	0
ADRB1	G1	Low	0	0
ADRB2	G1	Low	0	2.97
ADRB3	G1	Low	0	0
ADSS1	G1	Low	0	14.03
AFAP1	G1	Low	0	9.86
AFAP1L1	G1	Low	0	4.97
AFF2	G1	Low	0	5.15
AFM	G1	Low	0	15.01
AFP	G1	Low	0	2.9
AGAP1	G1	Low	0	7.57
AGAP2	G1	Low	0	1.6
AGBL2	G1	Low	0	7.06
AGBL3	G1	Low	0	13.09
AGER	G1	Low	0	8.11
AGMAT	G1	Low	0	6.41
AGMO	G1	Low	0	6.83
AGPAT4	G1	Low	0	4.1
AGR2	G1	Low	0	1.7
AGR3	G1	Low	0	3.38
AGRN	G1	Low	0	5.44
AGTR1	G1	Low	0	3.75
AGTR2	G1	Low	0	0
AGXT	G1	Low	0	7.81
AGXT2	G1	Low	0	3.93
AHCYL2	G1	Low	0	9.27
AHNAK2	G1	Low	0	11.8
AHR	G1	Low	0	5.51
AHRR	G1	Low	0	4.94
AHSG	G1	Low	0	1.2
AICDA	G1	Low	0	1.24
AIFM3	G1	Low	0	2.83
AIM2	G1	Low	0	2.83
AIPL1	G1	Low	0	5.16
AIRE	G1	Low	0	5.5
AJM1	G1	Low	0	0.96
AK9	G1	Low	0	15.3
AKAIN1	G1	Low	0	11.81
AKAP14	G1	Low	0	3.73
AKAP17A	G1	Low	0	1.63
AKAP5	G1	Low	0	2.3
AKAP6	G1	Low	0	11.87
AKAP7	G1	Low	0	7.39
AKR1B10	G1	Low	0	6.47
AKR1C4	G1	Low	0	4.59
AKR1D1	G1	Low	0	5.74
ALB	G1	Low	0	2.42
ALCAM	G1	Low	0	2.22
ALDH16A1	G1	Low	0	5.11
ALDH1L1	G1	Low	0	5.71
ALDH1L2	G1	Low	0	4.91
ALDH3A1	G1	Low	0	1.45
ALDH4A1	G1	Low	0	4.5
ALDH5A1	G1	Low	0	2.99
ALDH8A1	G1	Low	0	3.08
ALDOB	G1	Low	0	2.83
ALG10	G1	Low	0	13.64
ALG11	G1	Low	0	40.99
ALK	G1	Low	0	5.8
ALKBH3	G1	Low	0	4.76
ALKBH8	G1	Low	0	5.76
ALLC	G1	Low	0	4.5
ALOX12	G1	Low	0	6.26
ALOX12B	G1	Low	0	1.46
ALOX15B	G1	Low	0	1.05
ALOX5AP	G1	Low	0	4.33
ALPK1	G1	Low	0	7.6
ALPK2	G1	Low	0	4.27
ALPP	G1	Low	0	0.61
ALS2CL	G1	Low	0	6.33
ALX1	G1	Low	0	2.03
ALX4	G1	Low	0	2.98
AMBN	G1	Low	0	2.46
AMBP	G1	Low	0	6.38
AMDHD1	G1	Low	0	4.72
AMELX	G1	Low	0	0
AMER1	G1	Low	0	4.82
AMER2	G1	Low	0	3.04
AMER3	G1	Low	0	4.14
AMH	G1	Low	0	1.06
AMHR2	G1	Low	0	3.86
AMIGO2	G1	Low	0	0
AMMECR1	G1	Low	0	10.1
AMN	G1	Low	0	1.19
AMOTL2	G1	Low	0	6.27
AMPD1	G1	Low	0	7.05
AMPD3	G1	Low	0	6.76
AMTN	G1	Low	0	0.27
AMZ1	G1	Low	0	2.59
ANGEL1	G1	Low	0	7.6
ANGPT1	G1	Low	0	5.55
ANGPT2	G1	Low	0	2.61
ANGPT4	G1	Low	0	2.83
ANGPTL1	G1	Low	0	5.07
ANGPTL2	G1	Low	0	9.22
ANGPTL3	G1	Low	0	4.76
ANGPTL5	G1	Low	0	6.81
ANGPTL7	G1	Low	0	9.63
ANGPTL8	G1	Low	0	0
ANK1	G1	Low	0	4.05
ANK2	G1	Low	0	3.82
ANKDD1A	G1	Low	0	4.12
ANKDD1B	G1	Low	0	5.8
ANKFN1	G1	Low	0	5
ANKH	G1	Low	0	4.77
ANKK1	G1	Low	0	2.52
ANKLE1	G1	Low	0	1.18
ANKMY1	G1	Low	0	4.6
ANKRD1	G1	Low	0	1.94
ANKRD2	G1	Low	0	2.57
ANKRD22	G1	Low	0	2.42
ANKRD30A	G1	Low	0	9.32
ANKRD33B	G1	Low	0	3.57
ANKRD34B	G1	Low	0	3.99
ANKRD34C	G1	Low	0	14.42
ANKRD35	G1	Low	0	1.87
ANKRD40CL	G1	Low	0	3.98
ANKRD44	G1	Low	0	5.7
ANKRD53	G1	Low	0	2.17
ANKRD54	G1	Low	0	8.87
ANKRD55	G1	Low	0	4.15
ANKRD60	G1	Low	0	1.38
ANKRD61	G1	Low	0	12.69
ANKRD63	G1	Low	0	0.67
ANKRD65	G1	Low	0	1.89
ANKRD66	G1	Low	0	1.13
ANKS1A	G1	Low	0	8.91
ANKS4B	G1	Low	0	2.75
ANKUB1	G1	Low	0	1.67
ANO3	G1	Low	0	6.08
ANO8	G1	Low	0	1.5
ANO9	G1	Low	0	6.06
ANOS1	G1	Low	0	2.12
ANTXR1	G1	Low	0	7.58
ANTXRL	G1	Low	0	14.56
ANXA10	G1	Low	0	7.43
ANXA13	G1	Low	0	2.79
ANXA9	G1	Low	0	2.27
AOAH	G1	Low	0	4.53
AOC1	G1	Low	0	2.59
AOX2	G1	Low	0	4.4
AP1G2	G1	Low	0	3.63
AP1M2	G1	Low	0	2.34
AP1S3	G1	Low	0	5.14
AP5B1	G1	Low	0	4.87
APBA1	G1	Low	0	6.97
APBB1IP	G1	Low	0	4.59
APC2	G1	Low	0	1.4
APCDD1	G1	Low	0	6.08
APCDD1L	G1	Low	0	1.83
APELA	G1	Low	0	3.92
APLN	G1	Low	0	1.35
APLNR	G1	Low	0	1.71
APOA5	G1	Low	0	1.18
APOB	G1	Low	0	3.98
APOBEC1	G1	Low	0	3.01
APOBEC3A	G1	Low	0	2.83
APOBEC3G	G1	Low	0	2.48
APOBEC3H	G1	Low	0	5.98
APOBEC4	G1	Low	0	23.09
APOBR	G1	Low	0	8.43
APOC1	G1	Low	0	4.98
APOC2	G1	Low	0	8.41
APOC3	G1	Low	0	1.85
APOC4	G1	Low	0	14.26
APOD	G1	Low	0	5.45
APOH	G1	Low	0	6.91
APOL6	G1	Low	0	10.31
AQP1	G1	Low	0	3.77
AQP10	G1	Low	0	4.76
AQP12B	G1	Low	0	14.35
AQP2	G1	Low	0	2.54
AQP3	G1	Low	0	4.46
AQP4	G1	Low	0	6.56
AQP5	G1	Low	0	4.12
AQP6	G1	Low	0	3.56
AQP7	G1	Low	0	3.57
AQP8	G1	Low	0	2.25
AQP9	G1	Low	0	3.33
ARAP3	G1	Low	0	4.49
ARC	G1	Low	0	3.62
ARG1	G1	Low	0	2.32
ARG2	G1	Low	0	4.45
ARGFX	G1	Low	0	1.69
ARHGAP15	G1	Low	0	5.94
ARHGAP20	G1	Low	0	5.32
ARHGAP22	G1	Low	0	4.69
ARHGAP23	G1	Low	0	3.95
ARHGAP30	G1	Low	0	2.11
ARHGAP31	G1	Low	0	4.01
ARHGAP33	G1	Low	0	1.25
ARHGAP40	G1	Low	0	3.2
ARHGAP6	G1	Low	0	3.26
ARHGAP9	G1	Low	0	3.45
ARHGDIB	G1	Low	0	1.64
ARHGEF10	G1	Low	0	6.66
ARHGEF10L	G1	Low	0	5.25
ARHGEF16	G1	Low	0	13.02
ARHGEF37	G1	Low	0	5.96
ARHGEF38	G1	Low	0	11.58
ARHGEF4	G1	Low	0	4.72
ARHGEF40	G1	Low	0	2.25
ARHGEF6	G1	Low	0	4.55
ARHGEF9	G1	Low	0	13.14
ARID3A	G1	Low	0	3.52
ARID3C	G1	Low	0	0.15
ARL11	G1	Low	0	4.83
ARL13A	G1	Low	0	2.66
ARL15	G1	Low	0	7.31
ARL5C	G1	Low	0	1.71
ARL6IP5	G1	Low	0	6.33
ARL8A	G1	Low	0	3.86
ARL9	G1	Low	0	2.5
ARMC12	G1	Low	0	4.66
ARMC3	G1	Low	0	5.73
ARMC4	G1	Low	0	5.54
ARMCX1	G1	Low	0	3.06
ARMCX2	G1	Low	0	5.42
ARMH1	G1	Low	0	3.35
ARMH2	G1	Low	0	6.79
ARPP21	G1	Low	0	4.32
ARRB1	G1	Low	0	4.19
ARRDC2	G1	Low	0	1.56
ARRDC5	G1	Low	0	4.04
ARSD	G1	Low	0	2.39
ARSF	G1	Low	0	3.96
ARSH	G1	Low	0	6.11
ARSJ	G1	Low	0	6.65
ART1	G1	Low	0	2.02
ART4	G1	Low	0	0.48
ARTN	G1	Low	0	0.63
ARX	G1	Low	0	0.45
AS3MT	G1	Low	0	5.99
ASAH2	G1	Low	0	3.41
ASB10	G1	Low	0	5.35
ASB11	G1	Low	0	4.36
ASB12	G1	Low	0	2.09
ASB14	G1	Low	0	2.65
ASB15	G1	Low	0	7.89
ASB16	G1	Low	0	4.53
ASB17	G1	Low	0	3.01
ASB18	G1	Low	0	3.33
ASB4	G1	Low	0	3.63
ASGR1	G1	Low	0	0.93
ASIC4	G1	Low	0	2.21
ASIP	G1	Low	0	8.98
ASPA	G1	Low	0	5.54
ASPG	G1	Low	0	5.81
ASPHD1	G1	Low	0	2.34
ASPN	G1	Low	0	5.2
ASTL	G1	Low	0	2.13
ASTN1	G1	Low	0	3.49
ASXL3	G1	Low	0	2.86
ATCAY	G1	Low	0	4.42
ATF3	G1	Low	0	2.6
ATF5	G1	Low	0	0.56
ATG7	G1	Low	0	9.77
ATG9B	G1	Low	0	2.36
ATMIN	G1	Low	0	2.58
ATN1	G1	Low	0	1.98
ATP10A	G1	Low	0	7.63
ATP10B	G1	Low	0	6.55
ATP13A3	G1	Low	0	6.36
ATP13A4	G1	Low	0	7.66
ATP13A5	G1	Low	0	2.33
ATP1A2	G1	Low	0	3.03
ATP1A4	G1	Low	0	2.91
ATP1B4	G1	Low	0	2.24
ATP2A1	G1	Low	0	2.66
ATP2B2	G1	Low	0	3.52
ATP2B3	G1	Low	0	7.03
ATP2C2	G1	Low	0	3.59
ATP4A	G1	Low	0	1.08
ATP4B	G1	Low	0	7.76
ATP6V0A4	G1	Low	0	5.89
ATP6V0D2	G1	Low	0	4.62
ATP6V1B1	G1	Low	0	1.87
ATP6V1E2	G1	Low	0	8.41
ATP6V1FNB	G1	Low	0	1.76
ATP8A1	G1	Low	0	5.11
ATP8A2	G1	Low	0	5.58
ATP8B1	G1	Low	0	2.65
ATP8B2	G1	Low	0	8.39
ATP8B4	G1	Low	0	5.97
ATR	G1	Low	0	16.48
ATRNL1	G1	Low	0	9.16
AUNIP	G1	Low	0	4.67
AVIL	G1	Low	0	5.63
AVP	G1	Low	0	0
AVPR1A	G1	Low	0	0
AVPR1B	G1	Low	0	3.26
AVPR2	G1	Low	0	4.79
AWAT1	G1	Low	0	3.69
AWAT2	G1	Low	0	5.93
AXDND1	G1	Low	0	4.98
AXL	G1	Low	0	2.74
AZIN2	G1	Low	0	2.54
AZU1	G1	Low	0	2.21
B3GALT1	G1	Low	0	7.63
B3GALT2	G1	Low	0	1.63
B3GALT5	G1	Low	0	3.45
B3GAT1	G1	Low	0	2.33
B3GNT2	G1	Low	0	6.93
B3GNT6	G1	Low	0	2.51
B3GNT9	G1	Low	0	10.9
B4GALNT1	G1	Low	0	2.45
B4GALNT3	G1	Low	0	5.26
B4GALNT4	G1	Low	0	1.97
B4GALT1	G1	Low	0	9.61
B4GALT6	G1	Low	0	4.63
BACE1	G1	Low	0	4.17
BACE2	G1	Low	0	2.84
BACH2	G1	Low	0	8.95
BAHCC1	G1	Low	0	10.52
BAIAP2L2	G1	Low	0	2.6
BANF2	G1	Low	0	3.99
BARHL1	G1	Low	0	1.33
BATF	G1	Low	0	2.95
BATF2	G1	Low	0	5.74
BATF3	G1	Low	0	0.57
BBC3	G1	Low	0	1.59
BBOX1	G1	Low	0	3.25
BBS10	G1	Low	0	9.09
BBS9	G1	Low	0	4.13
BCAS4	G1	Low	0	5.62
BCHE	G1	Low	0	2.31
BCL11B	G1	Low	0	3.06
BCL2A1	G1	Low	0	2.66
BCL2L14	G1	Low	0	4.47
BCL2L15	G1	Low	0	7.92
BCL3	G1	Low	0	2
BCL6	G1	Low	0	1.23
BCL7C	G1	Low	0	2.92
BCL9L	G1	Low	0	2.4
BCLAF3	G1	Low	0	10.46
BCO1	G1	Low	0	1.87
BCO2	G1	Low	0	6.74
BCORL1	G1	Low	0	4.88
BDH2	G1	Low	0	7.39
BDKRB1	G1	Low	0	8.48
BDKRB2	G1	Low	0	2.57
BEGAIN	G1	Low	0	5.97
BEND2	G1	Low	0	1.64
BEND3	G1	Low	0	2.87
BEST1	G1	Low	0	3.59
BEST2	G1	Low	0	0.95
BEST3	G1	Low	0	5
BEST4	G1	Low	0	3.12
BEX5	G1	Low	0	33.33
BFSP2	G1	Low	0	4.2
BGN	G1	Low	0	3.28
BHLHA15	G1	Low	0	2.03
BHLHE23	G1	Low	0	2.86
BHLHE41	G1	Low	0	1.77
BHMT	G1	Low	0	4.15
BHMT2	G1	Low	0	4.58
BICDL2	G1	Low	0	1.3
BICRA	G1	Low	0	5.51
BIRC7	G1	Low	0	13.35
BLID	G1	Low	0	3.57
BLK	G1	Low	0	3.78
BLNK	G1	Low	0	3.11
BMP1	G1	Low	0	5.49
BMP10	G1	Low	0	2.08
BMP15	G1	Low	0	0
BMP2	G1	Low	0	3.08
BMP3	G1	Low	0	0.37
BMP5	G1	Low	0	6.31
BMP7	G1	Low	0	4.26
BMP8A	G1	Low	0	4.39
BMPER	G1	Low	0	3.78
BMX	G1	Low	0	6.35
BNIP5	G1	Low	0	8.66
BNIPL	G1	Low	0	2.63
BOC	G1	Low	0	5.26
BPI	G1	Low	0	3.16
BPIFA2	G1	Low	0	5.24
BPIFA3	G1	Low	0	3.68
BPIFB2	G1	Low	0	2.7
BPIFB3	G1	Low	0	4.05
BPIFB4	G1	Low	0	3.08
BPIFC	G1	Low	0	6.6
BRCC3	G1	Low	0	17.39
BRINP2	G1	Low	0	5.01
BRS3	G1	Low	0	0.46
BRWD3	G1	Low	0	10.63
BSN	G1	Low	0	7.19
BSND	G1	Low	0	1.96
BSPH1	G1	Low	0	2.84
BSPRY	G1	Low	0	3.22
BSX	G1	Low	0	1.06
BTBD11	G1	Low	0	3.65
BTBD16	G1	Low	0	3.71
BTBD17	G1	Low	0	1.77
BTBD18	G1	Low	0	3.9
BTBD19	G1	Low	0	1.26
BTC	G1	Low	0	3.35
BTK	G1	Low	0	2.1
BTLA	G1	Low	0	2.4
BTN1A1	G1	Low	0	2.79
BTNL2	G1	Low	0	1.49
BTNL9	G1	Low	0	7.71
C10H14orf180	G1	Low	0	19.68
C10H14orf28	G1	Low	0	3.23
C10H14orf39	G1	Low	0	13.2
C11H11orf16	G1	Low	0	5.99
C11H11orf42	G1	Low	0	1.78
C11H11orf45	G1	Low	0	8.33
C11H11orf52	G1	Low	0	7.93
C11H11orf53	G1	Low	0	1.39
C11H11orf65	G1	Low	0	4.45
C11H11orf87	G1	Low	0	0.5
C11H11orf94	G1	Low	0	1.92
C11H11orf97	G1	Low	0	2.18
C12H10orf105	G1	Low	0	6.79
C12H10orf120	G1	Low	0	4.03
C12H10orf71	G1	Low	0	4.98
C12H10orf82	G1	Low	0	2.1
C12H10orf99	G1	Low	0	4.4
C12H16orf54	G1	Low	0	3.17
C12H16orf89	G1	Low	0	3.91
C12H16orf92	G1	Low	0	0.89
C12H16orf96	G1	Low	0	4.5
C13H8orf74	G1	Low	0	3.27
C13H8orf86	G1	Low	0	3.47
C14H2orf15	G1	Low	0	1.22
C14H2orf50	G1	Low	0	3.51
C15H3orf18	G1	Low	0	8.03
C15H3orf22	G1	Low	0	5.75
C15H3orf49	G1	Low	0	6.54
C15H3orf86	G1	Low	0	1.77
C16H8orf34	G1	Low	0	5.17
C16H8orf37	G1	Low	0	8.56
C16H8orf89	G1	Low	0	17.08
C17H3orf35	G1	Low	0	5.08
C18H1orf105	G1	Low	0	4.62
C18H1orf56	G1	Low	0	0
C19H1orf100	G1	Low	0	4.43
C19H1orf115	G1	Low	0	4.26
C19H1orf116	G1	Low	0	2.91
C1H13orf46	G1	Low	0	5.25
C1H22orf23	G1	Low	0	5.3
C1H22orf24	G1	Low	0	3.41
C1H22orf31	G1	Low	0	9.73
C1H22orf34	G1	Low	0	8.86
C1H9orf131	G1	Low	0	9.48
C1H9orf135	G1	Low	0	21.83
C1H9orf139	G1	Low	0	9.66
C1H9orf147	G1	Low	0	0
C1H9orf152	G1	Low	0	1.22
C1H9orf153	G1	Low	0	20.62
C1H9orf40	G1	Low	0	0.89
C1H9orf47	G1	Low	0	0
C1H9orf57	G1	Low	0	1.94
C1H9orf85	G1	Low	0	8.18
C1H9orf92	G1	Low	0	5.47
C1QA	G1	Low	0	0.42
C1QB	G1	Low	0	1.84
C1QC	G1	Low	0	4.26
C1QL2	G1	Low	0	0.13
C1QL3	G1	Low	0	5.33
C1QL4	G1	Low	0	1.25
C1QTNF12	G1	Low	0	8.45
C1QTNF2	G1	Low	0	3.53
C1QTNF3	G1	Low	0	7.2
C1QTNF5	G1	Low	0	0
C1QTNF7	G1	Low	0	5.25
C1QTNF8	G1	Low	0	7.16
C1QTNF9	G1	Low	0	3.38
C1R	G1	Low	0	3.01
C1RL	G1	Low	0	2.28
C1S	G1	Low	0	1.88
C2	G1	Low	0	3.6
C20H16orf78	G1	Low	0	3.22
C20H16orf95	G1	Low	0	3.97
C21H21orf62	G1	Low	0	4.17
C22H19orf18	G1	Low	0	2.3
C22H19orf71	G1	Low	0	6.3
C22H19orf81	G1	Low	0	1.29
C22H19orf84	G1	Low	0	1.71
C2CD2L	G1	Low	0	6.81
C2CD4A	G1	Low	0	0
C2CD4B	G1	Low	0	0.64
C2CD4C	G1	Low	0	4.25
C2CD4D	G1	Low	0	0.24
C2H5orf38	G1	Low	0	0.66
C2H5orf46	G1	Low	0	1.09
C2H5orf49	G1	Low	0	3.83
C2H5orf52	G1	Low	0	2.88
C2H5orf60	G1	Low	0	3.47
C2H7orf61	G1	Low	0	6.08
C3AR1	G1	Low	0	1.66
C3H4orf17	G1	Low	0	5.03
C3H4orf19	G1	Low	0	14.05
C3H4orf33	G1	Low	0	4.53
C3H4orf36	G1	Low	0	0.69
C3H4orf45	G1	Low	0	7.76
C3H4orf50	G1	Low	0	4.42
C3H4orf51	G1	Low	0	4.54
C3H4orf54	G1	Low	0	1.91
C4BPA	G1	Low	0	10.33
C4BPB	G1	Low	0	0.86
C4H6orf118	G1	Low	0	4.67
C4H6orf132	G1	Low	0	3.92
C4H6orf141	G1	Low	0	8.89
C4H6orf163	G1	Low	0	19.74
C4H6orf201	G1	Low	0	6.94
C4H6orf47	G1	Low	0	2.41
C4H6orf58	G1	Low	0	13.66
C5	G1	Low	0	7.56
C5AR1	G1	Low	0	2.99
C5H17orf100	G1	Low	0	0
C5H17orf107	G1	Low	0	0.34
C5H17orf113	G1	Low	0	6.05
C5H17orf50	G1	Low	0	1.22
C5H17orf64	G1	Low	0	3.88
C5H17orf67	G1	Low	0	2.65
C5H17orf78	G1	Low	0	4.82
C5H17orf97	G1	Low	0	1.8
C5H17orf98	G1	Low	0	1.59
C5H17orf99	G1	Low	0	5.35
C5H20orf173	G1	Low	0	7.22
C5H20orf202	G1	Low	0	12.5
C5H20orf204	G1	Low	0	2.25
C5H20orf85	G1	Low	0	3.49
C6	G1	Low	0	16.33
C6H15orf32	G1	Low	0	4.22
C6H2orf66	G1	Low	0	0
C6H2orf72	G1	Low	0	1.64
C6H2orf80	G1	Low	0	3.71
C6H2orf83	G1	Low	0	4.83
C6H2orf88	G1	Low	0	16.03
C7	G1	Low	0	5.25
C7H10orf67	G1	Low	0	1.74
C7H1orf127	G1	Low	0	4.28
C7H1orf146	G1	Low	0	3.55
C7H1orf158	G1	Low	0	3.19
C7H1orf162	G1	Low	0	0
C7H1orf167	G1	Low	0	3.45
C7H1orf185	G1	Low	0	2.86
C7H1orf194	G1	Low	0	0.46
C7H1orf210	G1	Low	0	4.75
C7H1orf232	G1	Low	0	1.46
C7H1orf87	G1	Low	0	3.12
C8A	G1	Low	0	3.45
C8B	G1	Low	0	4.14
C8H7orf33	G1	Low	0	9.16
C8H7orf57	G1	Low	0	5.76
C8H7orf65	G1	Low	0	6.77
C9	G1	Low	0	8.32
C9H12orf40	G1	Low	0	12.73
C9H12orf50	G1	Low	0	4.23
C9H12orf54	G1	Low	0	2.13
C9H12orf56	G1	Low	0	8.52
C9H12orf60	G1	Low	0	0
C9H12orf65	G1	Low	0	5.3
C9H12orf71	G1	Low	0	0
C9H12orf76	G1	Low	0	4.51
C9H12orf77	G1	Low	0	3.63
CA1	G1	Low	0	5.92
CA10	G1	Low	0	6.11
CA11	G1	Low	0	1.23
CA12	G1	Low	0	4.32
CA3	G1	Low	0	9.56
CA6	G1	Low	0	6.5
CA7	G1	Low	0	5.55
CA9	G1	Low	0	1.77
CAB39L	G1	Low	0	4.36
CABP2	G1	Low	0	3.76
CABP4	G1	Low	0	2.65
CABP5	G1	Low	0	0.97
CABS1	G1	Low	0	0
CACNA1A	G1	Low	0	2.92
CACNA1C	G1	Low	0	7.23
CACNA1D	G1	Low	0	5.87
CACNA1E	G1	Low	0	3.95
CACNA1F	G1	Low	0	1.91
CACNA1G	G1	Low	0	4.56
CACNA1I	G1	Low	0	3.59
CACNA1S	G1	Low	0	3.81
CACNA2D3	G1	Low	0	6.84
CACNA2D4	G1	Low	0	4.12
CACNB1	G1	Low	0	3.49
CACNB4	G1	Low	0	8.82
CACNG1	G1	Low	0	2.5
CACNG2	G1	Low	0	3.04
CACNG3	G1	Low	0	3.08
CACNG4	G1	Low	0	2.48
CACNG5	G1	Low	0	2.96
CACNG6	G1	Low	0	2.15
CACNG7	G1	Low	0	1.41
CACNG8	G1	Low	0	1.44
CADM4	G1	Low	0	2.05
CADPS	G1	Low	0	4.26
CADPS2	G1	Low	0	3.67
CAJA-DMA	G1	Low	0	4.42
CAJA-DMB	G1	Low	0	5.06
CAJA-DOA	G1	Low	0	3.05
CAJA-DPA1	G1	Low	0	1
CAJA-DRA	G1	Low	0	6.64
CALB1	G1	Low	0	0.57
CALCA	G1	Low	0	2.38
CALCR	G1	Low	0	13.66
CALCRL	G1	Low	0	1.04
CALHM1	G1	Low	0	4.78
CALHM2	G1	Low	0	2.38
CALHM3	G1	Low	0	5.4
CALHM4	G1	Low	0	0
CALHM5	G1	Low	0	2.72
CALML3	G1	Low	0	1.48
CALML4	G1	Low	0	0.36
CALML5	G1	Low	0	3.78
CALML6	G1	Low	0	5.7
CALY	G1	Low	0	4.68
CAMK1	G1	Low	0	2.81
CAMK1D	G1	Low	0	5
CAMK1G	G1	Low	0	2.98
CAMK2B	G1	Low	0	4.73
CAMK2N2	G1	Low	0	10
CAMSAP3	G1	Low	0	1.84
CAPN11	G1	Low	0	2.79
CAPN12	G1	Low	0	2.6
CAPN13	G1	Low	0	3.29
CAPN14	G1	Low	0	2.56
CAPN3	G1	Low	0	5.22
CAPN5	G1	Low	0	8.01
CAPN8	G1	Low	0	4.13
CAPN9	G1	Low	0	4.65
CAPS2	G1	Low	0	2.39
CAPSL	G1	Low	0	2.99
CARD11	G1	Low	0	3.55
CARD14	G1	Low	0	4.29
CARD16	G1	Low	0	1.47
CARD8	G1	Low	0	2.74
CARMIL3	G1	Low	0	3.44
CARNS1	G1	Low	0	2.81
CASKIN1	G1	Low	0	9.56
CASP1	G1	Low	0	3.16
CASP10	G1	Low	0	5.61
CASP14	G1	Low	0	1
CASP8	G1	Low	0	4.07
CASQ1	G1	Low	0	2.48
CASQ2	G1	Low	0	3.58
CAT	G1	Low	0	12.76
CATIP	G1	Low	0	4.32
CATSPER1	G1	Low	0	2.67
CATSPER3	G1	Low	0	17.7
CATSPER4	G1	Low	0	1.87
CATSPERG	G1	Low	0	1.89
CAV1	G1	Low	0	4.85
CAV3	G1	Low	0	2.9
CAVIN2	G1	Low	0	1.36
CAVIN4	G1	Low	0	1.63
CBLIF	G1	Low	0	1.88
CBLN1	G1	Low	0	1.43
CBLN2	G1	Low	0	2.81
CBLN3	G1	Low	0	0.83
CBLN4	G1	Low	0	2.45
CBR3	G1	Low	0	3.07
CBX4	G1	Low	0	1.44
CBX7	G1	Low	0	3.72
CBY2	G1	Low	0	2.7
CBY3	G1	Low	0	3.51
CC2D2A	G1	Low	0	10.83
CCBE1	G1	Low	0	4.3
CCDC105	G1	Low	0	1.36
CCDC113	G1	Low	0	5.12
CCDC114	G1	Low	0	3.28
CCDC120	G1	Low	0	4.87
CCDC136	G1	Low	0	3.93
CCDC141	G1	Low	0	4.48
CCDC148	G1	Low	0	10.3
CCDC149	G1	Low	0	5.66
CCDC150	G1	Low	0	16.85
CCDC152	G1	Low	0	4.52
CCDC153	G1	Low	0	2
CCDC154	G1	Low	0	23.89
CCDC157	G1	Low	0	4.67
CCDC158	G1	Low	0	15.97
CCDC159	G1	Low	0	2.8
CCDC160	G1	Low	0	3.05
CCDC162P	G1	Low	0	8.74
CCDC168	G1	Low	0	2.15
CCDC17	G1	Low	0	5.17
CCDC170	G1	Low	0	7.93
CCDC171	G1	Low	0	17.63
CCDC175	G1	Low	0	14.66
CCDC177	G1	Low	0	0.34
CCDC179	G1	Low	0	2.67
CCDC180	G1	Low	0	9.89
CCDC182	G1	Low	0	0
CCDC183	G1	Low	0	2.53
CCDC184	G1	Low	0	0
CCDC187	G1	Low	0	6.55
CCDC188	G1	Low	0	16.83
CCDC190	G1	Low	0	4.42
CCDC197	G1	Low	0	4.46
CCDC198	G1	Low	0	2.89
CCDC200	G1	Low	0	3.59
CCDC22	G1	Low	0	6.7
CCDC27	G1	Low	0	2.41
CCDC30	G1	Low	0	16.36
CCDC38	G1	Low	0	4.78
CCDC42	G1	Low	0	1.91
CCDC60	G1	Low	0	5.87
CCDC62	G1	Low	0	4.95
CCDC63	G1	Low	0	2.98
CCDC68	G1	Low	0	2.26
CCDC69	G1	Low	0	3.57
CCDC70	G1	Low	0	6.48
CCDC71L	G1	Low	0	7.14
CCDC78	G1	Low	0	4.91
CCDC80	G1	Low	0	12.45
CCDC81	G1	Low	0	17.7
CCDC83	G1	Low	0	19.27
CCDC85A	G1	Low	0	3.95
CCDC87	G1	Low	0	9.9
CCDC92B	G1	Low	0	2.09
CCDC9B	G1	Low	0	5.14
CCER1	G1	Low	0	0
CCIN	G1	Low	0	5.1
CCKAR	G1	Low	0	2.25
CCKBR	G1	Low	0	1.16
CCL1	G1	Low	0	1
CCL11	G1	Low	0	0
CCL14	G1	Low	0	3.57
CCL16	G1	Low	0	0.83
CCL17	G1	Low	0	2.8
CCL20	G1	Low	0	0
CCL22	G1	Low	0	0.29
CCL24	G1	Low	0	4.35
CCL27	G1	Low	0	0
CCL28	G1	Low	0	6.21
CCL5	G1	Low	0	7.86
CCL8	G1	Low	0	16.67
CCM2L	G1	Low	0	2.27
CCN1	G1	Low	0	0
CCN2	G1	Low	0	4.17
CCN3	G1	Low	0	2.66
CCN4	G1	Low	0	4.31
CCN5	G1	Low	0	2.07
CCN6	G1	Low	0	17.6
CCNI2	G1	Low	0	3.75
CCNL2	G1	Low	0	10.9
CCNO	G1	Low	0	0.88
CCNP	G1	Low	0	0.86
CCR1	G1	Low	0	2.34
CCR10	G1	Low	0	0
CCR2	G1	Low	0	3.14
CCR3	G1	Low	0	15.17
CCR4	G1	Low	0	5.57
CCR7	G1	Low	0	4.19
CCR9	G1	Low	0	4.43
CCRL2	G1	Low	0	2.98
CCSAP	G1	Low	0	2.4
CCT6B	G1	Low	0	5.13
CCT8L2	G1	Low	0	0
CD101	G1	Low	0	6.1
CD109	G1	Low	0	13.16
CD160	G1	Low	0	3.23
CD163	G1	Low	0	2.16
CD163L1	G1	Low	0	7.85
CD177	G1	Low	0	2.07
CD180	G1	Low	0	5.25
CD19	G1	Low	0	2.77
CD1B	G1	Low	0	1.29
CD1C	G1	Low	0	0
CD1D	G1	Low	0	1.85
CD1E	G1	Low	0	0.55
CD200R1	G1	Low	0	3.96
CD200R1L	G1	Low	0	7.95
CD207	G1	Low	0	4.96
CD209	G1	Low	0	3.25
CD22	G1	Low	0	2.01
CD244	G1	Low	0	2.23
CD248	G1	Low	0	0
CD27	G1	Low	0	3.37
CD274	G1	Low	0	9.26
CD276	G1	Low	0	4.95
CD28	G1	Low	0	4.94
CD300C	G1	Low	0	0.68
CD300E	G1	Low	0	2.59
CD300H	G1	Low	0	0.81
CD300LB	G1	Low	0	6.46
CD300LD	G1	Low	0	7.18
CD300LF	G1	Low	0	4.19
CD300LG	G1	Low	0	5.42
CD34	G1	Low	0	7.22
CD38	G1	Low	0	2.7
CD3D	G1	Low	0	1.91
CD4	G1	Low	0	3.63
CD40LG	G1	Low	0	2.1
CD5	G1	Low	0	2.43
CD53	G1	Low	0	2.52
CD5L	G1	Low	0	2.28
CD68	G1	Low	0	0
CD69	G1	Low	0	1.72
CD7	G1	Low	0	5.39
CD70	G1	Low	0	0.67
CD79A	G1	Low	0	1.85
CD79B	G1	Low	0	3.05
CD80	G1	Low	0	2.69
CD82	G1	Low	0	3.95
CD84	G1	Low	0	4.21
CD86	G1	Low	0	5.13
CD8A	G1	Low	0	0.9
CD93	G1	Low	0	2.9
CD96	G1	Low	0	4.47
CDA	G1	Low	0	6.83
CDC20B	G1	Low	0	6.53
CDC25B	G1	Low	0	5.72
CDC42EP5	G1	Low	0	0
CDC45	G1	Low	0	15.02
CDCP1	G1	Low	0	7.22
CDCP2	G1	Low	0	4.46
CDH1	G1	Low	0	5.56
CDH11	G1	Low	0	2.44
CDH12	G1	Low	0	3.62
CDH15	G1	Low	0	6.06
CDH16	G1	Low	0	5.39
CDH17	G1	Low	0	3.16
CDH19	G1	Low	0	1.88
CDH20	G1	Low	0	1.83
CDH22	G1	Low	0	2.1
CDH24	G1	Low	0	1.97
CDH26	G1	Low	0	2.89
CDH3	G1	Low	0	7.69
CDH6	G1	Low	0	2.27
CDH7	G1	Low	0	3.22
CDH8	G1	Low	0	2.53
CDH9	G1	Low	0	1.27
CDHR1	G1	Low	0	3.89
CDHR2	G1	Low	0	4.56
CDHR3	G1	Low	0	11.55
CDHR4	G1	Low	0	8.49
CDHR5	G1	Low	0	8.8
CDK18	G1	Low	0	3.33
CDK5R2	G1	Low	0	0.78
CDKL4	G1	Low	0	8.95
CDKN1A	G1	Low	0	3.58
CDKN2AIPNL	G1	Low	0	2.91
CDKN2B	G1	Low	0	0.17
CDKN2C	G1	Low	0	3.21
CDON	G1	Low	0	5.68
CDR2	G1	Low	0	10.61
CDRT1	G1	Low	0	4.41
CDRT4	G1	Low	0	4.21
CDSN	G1	Low	0	0.96
CDX1	G1	Low	0	6.55
CDX4	G1	Low	0	1.82
CDYL2	G1	Low	0	4.99
CEACAM1	G1	Low	0	5.32
CEACAM16	G1	Low	0	2.56
CEACAM18	G1	Low	0	0.48
CEACAM19	G1	Low	0	2.64
CEACAM20	G1	Low	0	2.64
CEACAM8	G1	Low	0	3.96
CEBPB	G1	Low	0	0
CEBPE	G1	Low	0	0
CEL	G1	Low	0	4.15
CELA1	G1	Low	0	7.7
CELA2A	G1	Low	0	2.07
CELF3	G1	Low	0	1.57
CELF4	G1	Low	0	3.91
CELF6	G1	Low	0	2.97
CELSR3	G1	Low	0	4.29
CEMP1	G1	Low	0	0
CENPA	G1	Low	0	3.15
CENPF	G1	Low	0	3.16
CENPI	G1	Low	0	20.01
CEP126	G1	Low	0	19.72
CEP128	G1	Low	0	9.23
CEP152	G1	Low	0	15.83
CEP170B	G1	Low	0	11.33
CEP250	G1	Low	0	9.23
CEP295NL	G1	Low	0	5.38
CEP55	G1	Low	0	9.23
CER1	G1	Low	0	0
CERS1	G1	Low	0	5.23
CERS6	G1	Low	0	8.5
CES5A	G1	Low	0	4.01
CFAP100	G1	Low	0	9.53
CFAP126	G1	Low	0	3.48
CFAP299	G1	Low	0	12.04
CFAP44	G1	Low	0	6.45
CFAP46	G1	Low	0	15.79
CFAP47	G1	Low	0	6.01
CFAP58	G1	Low	0	12.38
CFAP61	G1	Low	0	7.5
CFAP65	G1	Low	0	3.14
CFAP70	G1	Low	0	14.32
CFAP73	G1	Low	0	0.8
CFAP74	G1	Low	0	11.06
CFAP92	G1	Low	0	6.23
CFAP97D1	G1	Low	0	7.12
CFAP97D2	G1	Low	0	6.01
CFAP99	G1	Low	0	5.67
CFB	G1	Low	0	0.77
CFD	G1	Low	0	1.72
CFP	G1	Low	0	0.68
CFTR	G1	Low	0	4.09
CGA	G1	Low	0	6.35
CGN	G1	Low	0	6.1
CGREF1	G1	Low	0	4.07
CHAD	G1	Low	0	2.43
CHAT	G1	Low	0	4.79
CHD5	G1	Low	0	3.07
CHI3L1	G1	Low	0	3.09
CHI3L2	G1	Low	0	2.22
CHIC1	G1	Low	0	22.21
CHIT1	G1	Low	0	4.66
CHL1	G1	Low	0	2.95
CHML	G1	Low	0	6.58
CHMP4A	G1	Low	0	4.02
CHMP4C	G1	Low	0	3.84
CHN2	G1	Low	0	7.01
CHODL	G1	Low	0	11.47
CHP2	G1	Low	0	0.26
CHPF	G1	Low	0	2.06
CHRD	G1	Low	0	3.94
CHRM1	G1	Low	0	4.19
CHRM2	G1	Low	0	2.58
CHRM3	G1	Low	0	3.5
CHRM4	G1	Low	0	1.81
CHRM5	G1	Low	0	6.66
CHRNA1	G1	Low	0	3.89
CHRNA2	G1	Low	0	1.84
CHRNA3	G1	Low	0	4.89
CHRNA5	G1	Low	0	1.8
CHRNA6	G1	Low	0	5.77
CHRNA9	G1	Low	0	4.87
CHRNB2	G1	Low	0	3.32
CHRNE	G1	Low	0	1.55
CHRNG	G1	Low	0	4.55
CHST1	G1	Low	0	3.03
CHST11	G1	Low	0	7.67
CHST3	G1	Low	0	4.8
CHST4	G1	Low	0	3.68
CHST5	G1	Low	0	4.32
CHST6	G1	Low	0	3.88
CHST7	G1	Low	0	3.12
CHST9	G1	Low	0	7.31
CHSY3	G1	Low	0	7.86
CHTF8	G1	Low	0	3.23
CIB3	G1	Low	0	2.95
CIB4	G1	Low	0	3.97
CIBAR2	G1	Low	0	6.47
CIDEB	G1	Low	0	2.71
CIDEC	G1	Low	0	3.32
CIITA	G1	Low	0	4.24
CILP	G1	Low	0	3.5
CKAP4	G1	Low	0	3.82
CKM	G1	Low	0	1.87
CKMT2	G1	Low	0	4.02
CLBA1	G1	Low	0	5.66
CLCA1	G1	Low	0	2.83
CLCA2	G1	Low	0	2.91
CLCA4	G1	Low	0	0.83
CLCN1	G1	Low	0	2.92
CLCN2	G1	Low	0	3.01
CLCN4	G1	Low	0	3.1
CLDN1	G1	Low	0	0.78
CLDN14	G1	Low	0	4.13
CLDN15	G1	Low	0	1.08
CLDN16	G1	Low	0	2.63
CLDN18	G1	Low	0	4.83
CLDN19	G1	Low	0	3.42
CLDN2	G1	Low	0	3.53
CLDN34	G1	Low	0	2.9
CLDN5	G1	Low	0	1.6
CLEC12A	G1	Low	0	1.23
CLEC12B	G1	Low	0	6.29
CLEC17A	G1	Low	0	1.4
CLEC19A	G1	Low	0	1.55
CLEC1A	G1	Low	0	3.9
CLEC1B	G1	Low	0	3.5
CLEC20A	G1	Low	0	4.61
CLEC2B	G1	Low	0	15.51
CLEC3A	G1	Low	0	3.59
CLEC3B	G1	Low	0	3.91
CLEC4A	G1	Low	0	3.38
CLEC4D	G1	Low	0	25.1
CLEC4E	G1	Low	0	8.43
CLEC4F	G1	Low	0	5.41
CLEC4G	G1	Low	0	1.02
CLEC5A	G1	Low	0	4.24
CLEC6A	G1	Low	0	17.88
CLEC7A	G1	Low	0	2.03
CLEC9A	G1	Low	0	2.97
CLECL1	G1	Low	0	4.17
CLHC1	G1	Low	0	14.5
CLIC2	G1	Low	0	3.42
CLIC5	G1	Low	0	4.05
CLIC6	G1	Low	0	1.74
CLIP2	G1	Low	0	5.3
CLIP4	G1	Low	0	4.73
CLLU1-AS1	G1	Low	0	6.63
CLMP	G1	Low	0	4.25
CLN6	G1	Low	0	3.46
CLNK	G1	Low	0	5.37
CLPS	G1	Low	0	4.1
CLPSL1	G1	Low	0	3.81
CLRN1	G1	Low	0	5.13
CLRN3	G1	Low	0	4
CLTCL1	G1	Low	0	7.2
CLUL1	G1	Low	0	14.34
CLVS1	G1	Low	0	3.01
CLVS2	G1	Low	0	0.95
CMA1	G1	Low	0	3.02
CMKLR1	G1	Low	0	4.35
CMTM1	G1	Low	0	5.04
CMTM2	G1	Low	0	5.04
CMTM3	G1	Low	0	4.8
CNBD1	G1	Low	0	7.11
CNBD2	G1	Low	0	4.96
CNDP1	G1	Low	0	3.35
CNGA1	G1	Low	0	6.74
CNGA2	G1	Low	0	4.61
CNGA4	G1	Low	0	2.95
CNGB1	G1	Low	0	3.17
CNGB3	G1	Low	0	6.33
CNIH2	G1	Low	0	1.51
CNIH3	G1	Low	0	6.61
CNKSR1	G1	Low	0	3.51
CNKSR2	G1	Low	0	10.69
CNKSR3	G1	Low	0	5.98
CNNM2	G1	Low	0	6.69
CNR1	G1	Low	0	4.79
CNR2	G1	Low	0	19.18
CNTF	G1	Low	0	3.77
CNTN1	G1	Low	0	1.52
CNTN2	G1	Low	0	3.76
CNTN5	G1	Low	0	7.8
CNTNAP1	G1	Low	0	2.59
CNTNAP4	G1	Low	0	4.24
COL10A1	G1	Low	0	6.7
COL12A1	G1	Low	0	6.25
COL13A1	G1	Low	0	4.52
COL14A1	G1	Low	0	4.39
COL15A1	G1	Low	0	6.43
COL17A1	G1	Low	0	4.58
COL19A1	G1	Low	0	5.18
COL1A1	G1	Low	0	4.03
COL1A2	G1	Low	0	4.08
COL20A1	G1	Low	0	9.5
COL21A1	G1	Low	0	7.49
COL22A1	G1	Low	0	3.18
COL24A1	G1	Low	0	4.8
COL27A1	G1	Low	0	5.67
COL2A1	G1	Low	0	2.91
COL3A1	G1	Low	0	0.9
COL4A1	G1	Low	0	7.39
COL4A3	G1	Low	0	5.69
COL4A4	G1	Low	0	4.58
COL4A5	G1	Low	0	11.41
COL4A6	G1	Low	0	7.66
COL5A1	G1	Low	0	9.29
COL5A3	G1	Low	0	1.76
COL6A1	G1	Low	0	10.98
COL6A3	G1	Low	0	4.84
COL6A5	G1	Low	0	6.43
COL6A6	G1	Low	0	4.63
COL7A1	G1	Low	0	4.85
COL8A1	G1	Low	0	3.59
COL9A3	G1	Low	0	5.75
COLCA1	G1	Low	0	50
COLEC10	G1	Low	0	4.56
COLEC12	G1	Low	0	9.92
COLGALT2	G1	Low	0	2.86
COLQ	G1	Low	0	6.8
COMP	G1	Low	0	1.18
COMTD1	G1	Low	0	2.72
COR51P3	G1	Low	0	0
CORIN	G1	Low	0	6.42
CORO2A	G1	Low	0	6.05
CORO2B	G1	Low	0	3.87
CORO6	G1	Low	0	0.93
CPA1	G1	Low	0	2.25
CPA3	G1	Low	0	6.79
CPAMD8	G1	Low	0	3.85
CPB1	G1	Low	0	4.14
CPB2	G1	Low	0	3.77
CPEB4	G1	Low	0	5.17
CPED1	G1	Low	0	3.44
CPHXL	G1	Low	0	11.14
CPLX1	G1	Low	0	6.72
CPLX2	G1	Low	0	3.89
CPLX4	G1	Low	0	4.83
CPM	G1	Low	0	4.6
CPN1	G1	Low	0	3.22
CPN2	G1	Low	0	2.69
CPNE4	G1	Low	0	6.78
CPNE6	G1	Low	0	2.7
CPNE7	G1	Low	0	9.43
CPNE9	G1	Low	0	2.84
CPO	G1	Low	0	5.8
CPOX	G1	Low	0	6.91
CPS1	G1	Low	0	2.37
CPT1B	G1	Low	0	4.26
CPXCR1	G1	Low	0	0
CPXM2	G1	Low	0	5.11
CPZ	G1	Low	0	4.35
CR1	G1	Low	0	4.92
CRABP2	G1	Low	0	1.99
CRACR2A	G1	Low	0	4.37
CRB1	G1	Low	0	7.94
CRB2	G1	Low	0	1.81
CRB3	G1	Low	0	1.86
CREB3L1	G1	Low	0	3.22
CREB3L3	G1	Low	0	1.96
CREB5	G1	Low	0	4.99
CREBZF	G1	Low	0	0.13
CRH	G1	Low	0	0
CRHR2	G1	Low	0	3.04
CRIP3	G1	Low	0	3.64
CRISP1	G1	Low	0	1.38
CRISP2	G1	Low	0	3.39
CRISP3	G1	Low	0	1.03
CRLS1	G1	Low	0	7.49
CRNN	G1	Low	0	1.36
CRP	G1	Low	0	0
CRTAC1	G1	Low	0	3.69
CRTAM	G1	Low	0	2.02
CRYAA	G1	Low	0	6.36
CRYBA1	G1	Low	0	1.61
CRYBA2	G1	Low	0	1.83
CRYBA4	G1	Low	0	3.35
CRYBB1	G1	Low	0	4.9
CRYBB2	G1	Low	0	5.59
CRYBB3	G1	Low	0	1.59
CRYBG2	G1	Low	0	4.46
CRYGD	G1	Low	0	3.89
CRYGN	G1	Low	0	5.34
CRYGS	G1	Low	0	4.22
CRYL1	G1	Low	0	4.87
CSDC2	G1	Low	0	4.5
CSF1	G1	Low	0	3.02
CSF1R	G1	Low	0	3.96
CSF2	G1	Low	0	4.17
CSF2RA	G1	Low	0	1.06
CSF2RB	G1	Low	0	2.84
CSF3	G1	Low	0	4.17
CSF3R	G1	Low	0	7.22
CSMD1	G1	Low	0	2.39
CSMD2	G1	Low	0	4.21
CSN1S1	G1	Low	0	0.75
CSN2	G1	Low	0	0
CSN3	G1	Low	0	0
CSNK1A1L	G1	Low	0	0
CSNKA2IP	G1	Low	0	1.44
CSPG4	G1	Low	0	5.68
CSPG5	G1	Low	0	2.87
CSRNP3	G1	Low	0	3.96
CSRP1	G1	Low	0	5.77
CSRP3	G1	Low	0	3.35
CST11	G1	Low	0	2.3
CST4	G1	Low	0	0
CST5	G1	Low	0	1.95
CST7	G1	Low	0	5.71
CST9	G1	Low	0	8.04
CST9L	G1	Low	0	4.33
CSTA	G1	Low	0	3.22
CSTL1	G1	Low	0	1.96
CT55	G1	Low	0	0
CTDSPL	G1	Low	0	6.84
CTF1	G1	Low	0	3.01
CTLA4	G1	Low	0	0
CTNNA2	G1	Low	0	5
CTNNA3	G1	Low	0	8.02
CTRB1	G1	Low	0	4.02
CTRC	G1	Low	0	5.83
CTRL	G1	Low	0	1.42
CTSE	G1	Low	0	13.93
CTSG	G1	Low	0	0.72
CTSK	G1	Low	0	2.86
CTSS	G1	Low	0	6.51
CTSW	G1	Low	0	3.03
CTSZ	G1	Low	0	2.85
CTU1	G1	Low	0	3.02
CTXND1	G1	Low	0	3.05
CUBN	G1	Low	0	4.62
CUEDC1	G1	Low	0	3.63
CUL7	G1	Low	0	7.05
CUZD1	G1	Low	0	3.91
CWH43	G1	Low	0	16.97
CX3CL1	G1	Low	0	3.84
CX3CR1	G1	Low	0	2.54
CXCL10	G1	Low	0	12.5
CXCL11	G1	Low	0	0
CXCL13	G1	Low	0	0.79
CXCL17	G1	Low	0	3.56
CXCL5	G1	Low	0	0
CXCR2	G1	Low	0	8.1
CXCR5	G1	Low	0	1.47
CXCR6	G1	Low	0	11.29
CXHXorf66	G1	Low	0	14.82
CYBB	G1	Low	0	12.61
CYBRD1	G1	Low	0	4.15
CYGB	G1	Low	0	5.05
CYLC1	G1	Low	0	1.09
CYLC2	G1	Low	0	1.57
CYP11B1	G1	Low	0	1.34
CYP11B2	G1	Low	0	1.33
CYP17A1	G1	Low	0	2.03
CYP19A1	G1	Low	0	4.74
CYP1A1	G1	Low	0	2.85
CYP1A2	G1	Low	0	2.72
CYP1B1	G1	Low	0	2.27
CYP21A2	G1	Low	0	0.71
CYP26A1	G1	Low	0	0.49
CYP26B1	G1	Low	0	2.31
CYP26C1	G1	Low	0	0.5
CYP27A1	G1	Low	0	5.06
CYP27B1	G1	Low	0	0.95
CYP2A7	G1	Low	0	1.29
CYP2C19	G1	Low	0	10.35
CYP2C8	G1	Low	0	12
CYP2D19	G1	Low	0	2.29
CYP2J2	G1	Low	0	0.8
CYP2S1	G1	Low	0	2.22
CYP2W1	G1	Low	0	4.23
CYP3A4	G1	Low	0	4.84
CYP3A5	G1	Low	0	13.28
CYP3A90	G1	Low	0	11.21
CYP46A1	G1	Low	0	4.83
CYP4B1	G1	Low	0	6.85
CYP4F11	G1	Low	0	5.48
CYP51A1	G1	Low	0	5.74
CYP7A1	G1	Low	0	1.71
CYP7B1	G1	Low	0	6.96
CYP8B1	G1	Low	0	6.26
CYS1	G1	Low	0	3.88
CYSLTR1	G1	Low	0	11.26
CYTH3	G1	Low	0	7.22
CYTH4	G1	Low	0	7.28
CYTIP	G1	Low	0	1.93
CYYR1	G1	Low	0	2.85
DAB2IP	G1	Low	0	6.13
DACH1	G1	Low	0	3.37
DACT1	G1	Low	0	1.39
DACT2	G1	Low	0	8.19
DACT3	G1	Low	0	1.09
DAND5	G1	Low	0	3.62
DAO	G1	Low	0	3.21
DAOA	G1	Low	0	6.36
DBH	G1	Low	0	4.37
DBX1	G1	Low	0	0.55
DBX2	G1	Low	0	2.99
DCAF12L2	G1	Low	0	0
DCAF16	G1	Low	0	0
DCANP1	G1	Low	0	7.01
DCC	G1	Low	0	3.1
DCD	G1	Low	0	5.74
DCDC1	G1	Low	0	7.02
DCDC5	G1	Low	0	9.8
DCHS2	G1	Low	0	6.85
DCLK1	G1	Low	0	4.64
DCST2	G1	Low	0	2.94
DCSTAMP	G1	Low	0	7.75
DCT	G1	Low	0	2.39
DCX	G1	Low	0	5.05
DDAH1	G1	Low	0	8.91
DDC	G1	Low	0	4.16
DDIT3	G1	Low	0	6.97
DDIT4L	G1	Low	0	0.4
DDN	G1	Low	0	1.19
DDO	G1	Low	0	2.63
DDR2	G1	Low	0	3.55
DDX28	G1	Low	0	0
DDX3Y	G1	Low	0	6.25
DDX60L	G1	Low	0	8.85
DEF6	G1	Low	0	2.52
DEFB1	G1	Low	0	1.46
DEFB104B	G1	Low	0	0.94
DEFB106B	G1	Low	0	9.09
DEFB107B	G1	Low	0	0
DEFB109B	G1	Low	0	2.78
DEFB110	G1	Low	0	1.11
DEFB112	G1	Low	0	0
DEFB114	G1	Low	0	0
DEFB116	G1	Low	0	3.51
DEFB118	G1	Low	0	4.55
DEFB119	G1	Low	0	3.21
DEFB124	G1	Low	0	1.97
DEFB125	G1	Low	0	3.8
DEFB126	G1	Low	0	3.99
DEFB129	G1	Low	0	0
DEFB134	G1	Low	0	0
DEFB135	G1	Low	0	0
DEFB4B	G1	Low	0	0
DEGS2	G1	Low	0	2.56
DENND11	G1	Low	0	7.69
DENND1C	G1	Low	0	1.83
DENND2D	G1	Low	0	2.92
DENND4A	G1	Low	0	6.66
DENND4B	G1	Low	0	6.34
DEPDC5	G1	Low	0	9.98
DERPC	G1	Low	0	3.23
DET1	G1	Low	0	6.41
DGAT2L6	G1	Low	0	4.28
DGKG	G1	Low	0	3.18
DGKI	G1	Low	0	3.24
DGKK	G1	Low	0	3.83
DHH	G1	Low	0	3.21
DHRS12	G1	Low	0	2.91
DHRS13	G1	Low	0	2.32
DHRS2	G1	Low	0	6.64
DHRS7C	G1	Low	0	2.26
DHRS9	G1	Low	0	6.24
DHRSX	G1	Low	0	4.39
DHTKD1	G1	Low	0	7.97
DHX33	G1	Low	0	6.77
DHX58	G1	Low	0	2.77
DIO1	G1	Low	0	8.09
DIO2	G1	Low	0	7.12
DIO3	G1	Low	0	8.33
DIP2C-AS1	G1	Low	0	7.12
DIPK2A	G1	Low	0	4.58
DIPK2B	G1	Low	0	3.63
DIRAS3	G1	Low	0	1.13
DISP2	G1	Low	0	4.39
DISP3	G1	Low	0	8.33
DIXDC1	G1	Low	0	6.38
DKK1	G1	Low	0	5.68
DKK2	G1	Low	0	0.79
DKK4	G1	Low	0	6.52
DLEU7	G1	Low	0	4.04
DLG2	G1	Low	0	7.18
DLG4	G1	Low	0	1.57
DLGAP1	G1	Low	0	6.66
DLGAP2	G1	Low	0	5.49
DLGAP3	G1	Low	0	4.04
DLK2	G1	Low	0	3.69
DMBT1	G1	Low	0	4.53
DMBT1L1	G1	Low	0	3.26
DMC1	G1	Low	0	5.01
DMGDH	G1	Low	0	16.19
DMKN	G1	Low	0	2.11
DMP1	G1	Low	0	9.19
DMRTA1	G1	Low	0	2.38
DMRTA2	G1	Low	0	0.49
DNA2	G1	Low	0	6.82
DNAAF1	G1	Low	0	7.88
DNAAF6	G1	Low	0	2.65
DNAH2	G1	Low	0	4.02
DNAH6	G1	Low	0	8.34
DNAH9	G1	Low	0	10.26
DNAI1	G1	Low	0	3.36
DNAI2	G1	Low	0	2.98
DNAJB13	G1	Low	0	2.73
DNAJC12	G1	Low	0	4.46
DNAJC22	G1	Low	0	3.21
DNAJC28	G1	Low	0	8.62
DNAJC5B	G1	Low	0	1.92
DNALI1	G1	Low	0	2.06
DNASE1	G1	Low	0	8.31
DNASE1L3	G1	Low	0	4.61
DNASE2B	G1	Low	0	5.53
DNER	G1	Low	0	4.15
DNHD1	G1	Low	0	9.56
DNMBP	G1	Low	0	7.51
DNMT3L	G1	Low	0	10.44
DNPH1	G1	Low	0	2.15
DOC2A	G1	Low	0	2.36
DOC2B	G1	Low	0	5.06
DOCK1	G1	Low	0	6.28
DOCK10	G1	Low	0	3.71
DOCK6	G1	Low	0	4.43
DOK1	G1	Low	0	3.21
DOK3	G1	Low	0	2.56
DOK4	G1	Low	0	2.3
DOK6	G1	Low	0	1.83
DOK7	G1	Low	0	9.41
DPEP2NB	G1	Low	0	1.04
DPF1	G1	Low	0	3.02
DPF3	G1	Low	0	3.96
DPH1	G1	Low	0	3.11
DPP10	G1	Low	0	3.94
DPP4	G1	Low	0	4.04
DPRX	G1	Low	0	2.77
DPT	G1	Low	0	2.83
DPY19L2	G1	Low	0	4.43
DPY19L4	G1	Low	0	9.69
DPYS	G1	Low	0	2.78
DQX1	G1	Low	0	1.95
DRAXIN	G1	Low	0	5.33
DRC3	G1	Low	0	7.81
DRC7	G1	Low	0	3.38
DRD2	G1	Low	0	3.4
DRD4	G1	Low	0	1.57
DRD5	G1	Low	0	1.86
DRP2	G1	Low	0	6.21
DSC1	G1	Low	0	3.2
DSC2	G1	Low	0	4.45
DSC3	G1	Low	0	1.34
DSCAM	G1	Low	0	2.17
DSCAML1	G1	Low	0	3.36
DSE	G1	Low	0	12.76
DSEL	G1	Low	0	1.2
DSG3	G1	Low	0	3.55
DSG4	G1	Low	0	12.24
DSPP	G1	Low	0	2.3
DTHD1	G1	Low	0	10.55
DTNA	G1	Low	0	1.55
DTX1	G1	Low	0	2.89
DUOX1	G1	Low	0	2.96
DUOX2	G1	Low	0	3.43
DUSP10	G1	Low	0	3.75
DUSP13	G1	Low	0	3.73
DUSP15	G1	Low	0	2.36
DUSP26	G1	Low	0	2.68
DUSP29	G1	Low	0	6.35
DUSP7	G1	Low	0	5.05
DUSP8	G1	Low	0	4.9
DUXA	G1	Low	0	2.66
DYNAP	G1	Low	0	10.8
DYNC1H1	G1	Low	0	14.2
DYRK4	G1	Low	0	4.66
DYTN	G1	Low	0	3.71
DZANK1	G1	Low	0	8.75
DZIP1L	G1	Low	0	9.84
E2F1	G1	Low	0	4.77
E2F2	G1	Low	0	8.45
E2F8	G1	Low	0	4.74
EAF1	G1	Low	0	7.14
EBF3	G1	Low	0	6.12
EBF4	G1	Low	0	3.17
EBI3	G1	Low	0	3.35
EBLN2	G1	Low	0	0
ECM1	G1	Low	0	5.04
ECM2	G1	Low	0	5.92
ECSCR	G1	Low	0	4.18
ECT2L	G1	Low	0	5.62
EDA	G1	Low	0	10.47
EDA2R	G1	Low	0	15.44
EDAR	G1	Low	0	4.61
EDARADD	G1	Low	0	4.98
EDIL3	G1	Low	0	4.33
EEF1A2	G1	Low	0	5.36
EEPD1	G1	Low	0	4.72
EFCAB1	G1	Low	0	1.97
EFCAB5	G1	Low	0	9.92
EFCAB9	G1	Low	0	4.34
EFCC1	G1	Low	0	3.92
EFEMP2	G1	Low	0	2
EFHD2	G1	Low	0	5.61
EFNA2	G1	Low	0	4.31
EFNB3	G1	Low	0	3.23
EFR3B	G1	Low	0	3.99
EFS	G1	Low	0	5.5
EGF	G1	Low	0	8.29
EGFL8	G1	Low	0	1.31
EGFR	G1	Low	0	3.87
EGR1	G1	Low	0	1.69
EGR3	G1	Low	0	0.91
EHBP1L1	G1	Low	0	2.05
EHD2	G1	Low	0	1.76
EHF	G1	Low	0	4.15
EHMT2	G1	Low	0	3.42
EIF1AY	G1	Low	0	25.41
EIF2AK3	G1	Low	0	5.2
EIF4E1B	G1	Low	0	6.28
EIF4E3	G1	Low	0	5.47
ELANE	G1	Low	0	0.85
ELAPOR1	G1	Low	0	2.68
ELAVL3	G1	Low	0	1.91
ELF5	G1	Low	0	5.48
ELFN1	G1	Low	0	2.72
ELFN2	G1	Low	0	5.41
ELL3	G1	Low	0	2.33
ELMO3	G1	Low	0	5.02
ELOVL6	G1	Low	0	6.41
ELP1	G1	Low	0	8.59
ELSPBP1	G1	Low	0	1.45
EMCN	G1	Low	0	5.65
EME2	G1	Low	0	13.04
EMILIN1	G1	Low	0	2.72
EMILIN2	G1	Low	0	3.57
EMILIN3	G1	Low	0	4.39
EML6	G1	Low	0	7.19
EMP1	G1	Low	0	4.22
EMSY	G1	Low	0	18.56
EN1	G1	Low	0	0.69
ENAM	G1	Low	0	5.02
ENO2	G1	Low	0	2.81
ENO3	G1	Low	0	7.53
ENPEP	G1	Low	0	1.36
ENPP2	G1	Low	0	2.4
ENPP3	G1	Low	0	5.64
ENPP5	G1	Low	0	3.92
ENPP7	G1	Low	0	3.82
ENTPD1	G1	Low	0	11.02
ENTPD2	G1	Low	0	3.48
ENTPD3	G1	Low	0	2.41
EPAS1	G1	Low	0	5.85
EPB42	G1	Low	0	6.68
EPGN	G1	Low	0	0.36
EPHA1	G1	Low	0	2.15
EPHA2	G1	Low	0	4.8
EPHA3	G1	Low	0	2.09
EPHA4	G1	Low	0	3.29
EPHA5	G1	Low	0	6.11
EPHA6	G1	Low	0	3.93
EPHA7	G1	Low	0	2.26
EPHA8	G1	Low	0	3.29
EPHB1	G1	Low	0	3.6
EPHB2	G1	Low	0	4.26
EPHB3	G1	Low	0	5.67
EPHX3	G1	Low	0	2.28
EPHX4	G1	Low	0	3.73
EPM2A	G1	Low	0	3.5
EPN3	G1	Low	0	0.96
EPO	G1	Low	0	5
EPS8L1	G1	Low	0	0.95
EPS8L3	G1	Low	0	4.55
EPSTI1	G1	Low	0	6.03
EPX	G1	Low	0	3.06
EPYC	G1	Low	0	2.29
EQTN	G1	Low	0	4.37
ERAP2	G1	Low	0	5.44
ERBB2	G1	Low	0	3.55
ERC2	G1	Low	0	8.27
ERCC4	G1	Low	0	6.57
ERCC6L	G1	Low	0	14.04
EREG	G1	Low	0	2
ERFE	G1	Low	0	7.41
ERFL	G1	Low	0	3.44
ERG	G1	Low	0	2.04
ERICH3	G1	Low	0	2.44
ERICH5	G1	Low	0	6.86
ERICH6	G1	Low	0	2.85
ERMAP	G1	Low	0	3.27
ERMN	G1	Low	0	0.9
ERN2	G1	Low	0	3.12
ERP27	G1	Low	0	2.21
ERVFRD-1	G1	Low	0	6.65
ERVH48-1	G1	Low	0	0
ESAM	G1	Low	0	0.77
ESCO2	G1	Low	0	5.37
ESM1	G1	Low	0	1.67
ESPNL	G1	Low	0	7.22
ESR1	G1	Low	0	4.54
ESR2	G1	Low	0	5.11
ESRRB	G1	Low	0	3.75
ESYT3	G1	Low	0	4.32
ETNPPL	G1	Low	0	4.73
ETS1	G1	Low	0	5.48
ETV3L	G1	Low	0	3.63
ETV4	G1	Low	0	2.81
ETV7	G1	Low	0	3.78
EVA1A	G1	Low	0	11.32
EVC	G1	Low	0	11.89
EVC2	G1	Low	0	8.83
EVI2A	G1	Low	0	8.33
EVI2B	G1	Low	0	3.94
EVI5L	G1	Low	0	2.18
EVPL	G1	Low	0	3.92
EVX1	G1	Low	0	0.76
EVX2	G1	Low	0	1.06
EXD1	G1	Low	0	5.38
EXD3	G1	Low	0	6.97
EXO5	G1	Low	0	4.9
EXOC1L	G1	Low	0	4.14
EXOC3L2	G1	Low	0	2.31
EXOSC2	G1	Low	0	10.72
EXPH5	G1	Low	0	4.83
EXTL1	G1	Low	0	1.88
EYA2	G1	Low	0	4.47
EYA4	G1	Low	0	3.81
EYS	G1	Low	0	7.75
EZHIP	G1	Low	0	1.67
F10	G1	Low	0	3.57
F11	G1	Low	0	2.8
F13A1	G1	Low	0	3.13
F13B	G1	Low	0	3.24
F2RL1	G1	Low	0	6.19
F2RL3	G1	Low	0	5.13
F5	G1	Low	0	2.69
F8	G1	Low	0	6.96
F9	G1	Low	0	1.24
FAAH2	G1	Low	0	16.91
FABP1	G1	Low	0	1.75
FABP2	G1	Low	0	5.88
FABP4	G1	Low	0	4.35
FABP6	G1	Low	0	3.81
FABP9	G1	Low	0	0
FADS2	G1	Low	0	5.15
FADS6	G1	Low	0	2.71
FAHD2A	G1	Low	0	2.35
FAIM	G1	Low	0	5
FAIM2	G1	Low	0	4.95
FAM102B	G1	Low	0	10.15
FAM107A	G1	Low	0	3.01
FAM110A	G1	Low	0	1.74
FAM110C	G1	Low	0	1.43
FAM110D	G1	Low	0	0.13
FAM111B	G1	Low	0	4.95
FAM122A	G1	Low	0	13
FAM122C	G1	Low	0	3.68
FAM124B	G1	Low	0	5.96
FAM126B	G1	Low	0	19.32
FAM131B	G1	Low	0	1.52
FAM131C	G1	Low	0	2.35
FAM135B	G1	Low	0	2.02
FAM13C	G1	Low	0	3.41
FAM149A	G1	Low	0	2.56
FAM151A	G1	Low	0	4.56
FAM156A	G1	Low	0	3.8
FAM156B	G1	Low	0	3.23
FAM161B	G1	Low	0	8.08
FAM163A	G1	Low	0	3.69
FAM166A	G1	Low	0	7.65
FAM166B	G1	Low	0	9.69
FAM166C	G1	Low	0	3.12
FAM167A	G1	Low	0	2.24
FAM167B	G1	Low	0	1.77
FAM170A	G1	Low	0	1.17
FAM170B	G1	Low	0	6.23
FAM171A2	G1	Low	0	1.67
FAM171B	G1	Low	0	15.24
FAM177B	G1	Low	0	3.88
FAM180A	G1	Low	0	3.38
FAM180B	G1	Low	0	0
FAM181A	G1	Low	0	3.29
FAM184B	G1	Low	0	5.07
FAM186B	G1	Low	0	1.19
FAM189A1	G1	Low	0	5.14
FAM189A2	G1	Low	0	4.98
FAM205A	G1	Low	0	3.93
FAM205C	G1	Low	0	2.25
FAM207A	G1	Low	0	16.35
FAM20A	G1	Low	0	4.65
FAM20C	G1	Low	0	5.17
FAM216B	G1	Low	0	0.76
FAM217A	G1	Low	0	1.57
FAM219A	G1	Low	0	5.03
FAM220A	G1	Low	0	7.47
FAM221B	G1	Low	0	4.89
FAM227B	G1	Low	0	17.08
FAM240A	G1	Low	0	1.57
FAM241A	G1	Low	0	1.62
FAM243A	G1	Low	0	1.75
FAM24A	G1	Low	0	0
FAM43A	G1	Low	0	2.14
FAM43B	G1	Low	0	0
FAM48B1	G1	Low	0	0.76
FAM71A	G1	Low	0	0
FAM71B	G1	Low	0	4.09
FAM71C	G1	Low	0	30.83
FAM71D	G1	Low	0	24.53
FAM71E1	G1	Low	0	0.94
FAM71E2	G1	Low	0	1.53
FAM71F1	G1	Low	0	4.51
FAM71F2	G1	Low	0	7.14
FAM72A	G1	Low	0	8.31
FAM78B	G1	Low	0	3.92
FAM81B	G1	Low	0	3.47
FAM83B	G1	Low	0	3.97
FAM83C	G1	Low	0	1.77
FAM83E	G1	Low	0	0.59
FAM83G	G1	Low	0	7.52
FAM9A	G1	Low	0	1.04
FANCB	G1	Low	0	16.3
FANCC	G1	Low	0	8.06
FANCD2OS	G1	Low	0	3.25
FANCE	G1	Low	0	10.99
FAP	G1	Low	0	3.7
FARP2	G1	Low	0	8.96
FASLG	G1	Low	0	4.71
FAT2	G1	Low	0	3.46
FAT4	G1	Low	0	5.52
FATE1	G1	Low	0	4.15
FAXDC2	G1	Low	0	5.25
FBLN7	G1	Low	0	6.45
FBN1	G1	Low	0	6.22
FBN3	G1	Low	0	2.31
FBP2	G1	Low	0	3.69
FBXL16	G1	Low	0	3.61
FBXL17	G1	Low	0	11.06
FBXL18	G1	Low	0	5.39
FBXO10	G1	Low	0	7.33
FBXO17	G1	Low	0	2.77
FBXO2	G1	Low	0	1.16
FBXO31	G1	Low	0	8.21
FBXO39	G1	Low	0	5.24
FBXO40	G1	Low	0	4.53
FBXO41	G1	Low	0	1.8
FBXW12	G1	Low	0	4.5
FCAMR	G1	Low	0	3.1
FCAR	G1	Low	0	1.58
FCER1A	G1	Low	0	3.06
FCER2	G1	Low	0	1.01
FCGR1A	G1	Low	0	1.85
FCGR2A	G1	Low	0	3.45
FCHO1	G1	Low	0	3.52
FCN1	G1	Low	0	5.79
FCN2	G1	Low	0	8.7
FCN3	G1	Low	0	0.98
FCRL1	G1	Low	0	5.38
FCRL2	G1	Low	0	1.96
FCRL4	G1	Low	0	4.64
FCRL5	G1	Low	0	9.83
FCRL6	G1	Low	0	3.41
FCRLA	G1	Low	0	1.77
FCRLB	G1	Low	0	1.1
FER1L5	G1	Low	0	5.17
FER1L6	G1	Low	0	4.33
FERMT1	G1	Low	0	4.71
FETUB	G1	Low	0	2.99
FEZ1	G1	Low	0	9.96
FFAR1	G1	Low	0	0
FFAR3	G1	Low	0	5.78
FGA	G1	Low	0	1.17
FGB	G1	Low	0	0.42
FGD2	G1	Low	0	2.85
FGF1	G1	Low	0	5.5
FGF11	G1	Low	0	2.11
FGF14	G1	Low	0	2.61
FGF16	G1	Low	0	5.36
FGF17	G1	Low	0	3.28
FGF18	G1	Low	0	2.32
FGF2	G1	Low	0	5.47
FGF20	G1	Low	0	7.21
FGF21	G1	Low	0	1.01
FGF23	G1	Low	0	2.5
FGF5	G1	Low	0	0.67
FGF6	G1	Low	0	3.88
FGF7	G1	Low	0	1.33
FGF8	G1	Low	0	3.4
FGFBP1	G1	Low	0	3.85
FGFBP2	G1	Low	0	5.74
FGFRL1	G1	Low	0	8.85
FGL2	G1	Low	0	4.44
FGR	G1	Low	0	2.99
FHL5	G1	Low	0	14.62
FHOD3	G1	Low	0	5.85
FIGLA	G1	Low	0	5.28
FIGNL2	G1	Low	0	1.94
FITM1	G1	Low	0	0.35
FJX1	G1	Low	0	0
FKBP1B	G1	Low	0	9.91
FKBP9	G1	Low	0	2.71
FLACC1	G1	Low	0	15.45
FLG	G1	Low	0	17.22
FLNB	G1	Low	0	7.28
FLRT2	G1	Low	0	1.86
FLRT3	G1	Low	0	7.74
FLT3	G1	Low	0	3.95
FLT3LG	G1	Low	0	1.92
FLT4	G1	Low	0	4.55
FLVCR2	G1	Low	0	7
FMN1	G1	Low	0	5.63
FMNL1	G1	Low	0	3.48
FMO1	G1	Low	0	5.26
FMO3	G1	Low	0	0.99
FMOD	G1	Low	0	2.48
FNDC1	G1	Low	0	4.4
FNDC11	G1	Low	0	2.51
FNDC7	G1	Low	0	6.06
FNDC8	G1	Low	0	3.91
FNDC9	G1	Low	0	0.46
FNIP1	G1	Low	0	19.82
FNIP2	G1	Low	0	9.93
FOCAD	G1	Low	0	8.92
FOLH1B	G1	Low	0	0.86
FOLR3	G1	Low	0	4.41
FOSL1	G1	Low	0	6.51
FOXA2	G1	Low	0	1.61
FOXA3	G1	Low	0	4.65
FOXB1	G1	Low	0	0
FOXC2	G1	Low	0	0.91
FOXD1	G1	Low	0	0.44
FOXD3	G1	Low	0	1.13
FOXD4	G1	Low	0	0
FOXE1	G1	Low	0	4.19
FOXF1	G1	Low	0	1.28
FOXH1	G1	Low	0	1.29
FOXI1	G1	Low	0	3.19
FOXI2	G1	Low	0	3.03
FOXI3	G1	Low	0	1.49
FOXJ1	G1	Low	0	2.57
FOXL1	G1	Low	0	3.72
FOXL3	G1	Low	0	2.19
FOXN1	G1	Low	0	2.59
FOXO4	G1	Low	0	4.68
FOXO6	G1	Low	0	1.97
FOXP2	G1	Low	0	4.97
FOXP3	G1	Low	0	3.91
FOXQ1	G1	Low	0	0
FOXR2	G1	Low	0	50
FOXRED2	G1	Low	0	9.39
FPR2	G1	Low	0	1.49
FPR3	G1	Low	0	2.42
[truncated: 178,233 more rows]

## Sheet: Figure 3i
Newborn
bin labels		-2.0Kb																			TSS
bins		1	2	3	4	5	6	7	8	9	10	11	12	13	14	15	16	17	18	19	20	21	22	23	24	25	26	27	28	29	30	31	32	33	34	35	36	37	38	39	40	41	42	43	44	45	46	47	48
Marmoset_Newborn	Fast	0.00282064	0.00281555	0.00282439	0.00304562	0.00307494	0.00313433	0.00333233	0.00353378	0.00417689	0.00458768	0.00516925	0.00556466	0.00686951	0.00856513	0.0107027	0.0147294	0.0210126	0.030251	0.0522604	0.093514	0.0411749	0.0153828	0.00972328	0.00689959	0.00535334	0.0046107	0.00398772	0.00356701	0.00336338	0.00293466	0.00285005	0.00276682	0.00271036	0.0024998	0.00238277	0.00245549	0.00240076	0.002245	0.00222308	0.00218794	0.00225857	0.00215849	0.00225834	0.00208144	0.00218161	0.00221344	0.0020918	0.00200014
Marmoset_Newborn	Intermediate	0.00262733	0.0027333	0.00282888	0.00252296	0.00274351	0.00305688	0.00338456	0.00327124	0.00359532	0.00401692	0.00409551	0.00460708	0.00522981	0.00570849	0.00698659	0.00897487	0.012634	0.0169873	0.0269559	0.0464511	0.0242895	0.0120548	0.00858788	0.00713821	0.00609885	0.0056663	0.00506097	0.00469533	0.00453297	0.00396032	0.00363962	0.00361787	0.00375069	0.00348638	0.00346721	0.00331562	0.00327835	0.00337413	0.00328772	0.00332237	0.00339071	0.00309868	0.00334178	0.00308935	0.00313001	0.00334369	0.00326704	0.00314959
Marmoset_Newborn	Slow	0.0035972	0.0030278	0.00275198	0.00267331	0.00284234	0.00275365	0.00297761	0.0031905	0.00343854	0.00364844	0.00397999	0.00417697	0.00440032	0.00516423	0.00624572	0.00784036	0.0102359	0.0134907	0.0214741	0.0335105	0.0233031	0.0136066	0.00987763	0.00802259	0.00658302	0.00610804	0.00567574	0.00555531	0.00461651	0.00417787	0.00375446	0.00355838	0.0036149	0.00333561	0.00315154	0.00307175	0.00285756	0.0027372	0.00249009	0.00264614	0.00269436	0.0027582	0.00245222	0.00258738	0.00237445	0.00251382	0.0022753	0.00222015
3 month
bin labels		-2.0Kb																			TSS
bins		1	2	3	4	5	6	7	8	9	10	11	12	13	14	15	16	17	18	19	20	21	22	23	24	25	26	27	28	29	30	31	32	33	34	35	36	37	38	39	40	41	42	43	44	45	46	47	48
Marmoset_3month	Fast	0.00355219	0.00371114	0.0039357	0.00421086	0.00388984	0.00437149	0.00461441	0.00501085	0.0054935	0.00594139	0.0066266	0.00731192	0.00910191	0.0108367	0.0132149	0.0178723	0.0239552	0.034437	0.0537219	0.0912648	0.0448767	0.018205	0.0116838	0.00862513	0.00682105	0.00574405	0.00525485	0.0045364	0.00401286	0.00373752	0.00348458	0.0035622	0.00343262	0.00317616	0.00293627	0.00294187	0.00280507	0.00264885	0.00255079	0.00258357	0.00261944	0.0024975	0.00257741	0.00242982	0.00237739	0.00248803	0.00254752	0.00234197
Marmoset_3month	Intermediate	0.00331228	0.0037437	0.00347619	0.00341599	0.00362471	0.0040415	0.00394595	0.00403681	0.00481704	0.00539989	0.00576539	0.00634552	0.00659879	0.00784541	0.00932109	0.0114351	0.0148169	0.0194929	0.0290681	0.045802	0.0263823	0.0140119	0.0102115	0.0087421	0.00767686	0.00699645	0.00634686	0.00576816	0.00563949	0.00543021	0.00509108	0.00474827	0.00475287	0.00439869	0.00415632	0.00407734	0.00376463	0.00391955	0.0041669	0.00412252	0.00383279	0.00390362	0.00395843	0.00374935	0.00379075	0.00391501	0.00407833	0.00384843
Marmoset_3month	Slow	0.00463697	0.00357834	0.00371561	0.0038061	0.00396518	0.00385425	0.00412445	0.00432116	0.00443898	0.00474574	0.00532831	0.00586302	0.00623414	0.00655211	0.00802027	0.00982438	0.0122725	0.0164928	0.0236765	0.0350854	0.0255928	0.0158041	0.0124664	0.0101649	0.00828802	0.00731286	0.00696706	0.00643881	0.0062051	0.00545383	0.00505588	0.00472036	0.00436917	0.00442511	0.00388295	0.00381939	0.00381771	0.00365409	0.00341514	0.00323686	0.00328968	0.00335379	0.00332471	0.00317661	0.00296153	0.00316176	0.00308226	0.00289079
[truncated: 42 more columns]

[truncated: 16 more sheets: Figure 4a , Figure 4d , Figure 4e, Figure 4f, Figure 5c, Figure 5d, Figure 5e histgram, Figure 5f, Figure 5g, Figure 7a, Figure 7b, Figure 7c, Figure 7d, Figure 7e, Figure 7f, Figure S2b]
